# Supplementary material for: Genome-Wide Identification and Hormone Response Analysis of the COBL Gene Family in Barley
Source: Genes (Basel). 2024 May 11;15(5):612. doi: 10.3390/genes15050612 (PMC11121046; doi:10.3390/genes15050612)
Supplement: Supplementary file 1 [file genes-15-00612-s001.zip]

Archive with 1 entries (1 files):
- genes-2975056-supplementary.xlsx
