# Supplementary material for: Genome-Wide Identification and Hormone Response Analysis of the COBL Gene Family in Barley
Source: Genes (Basel). 2024 May 11;15(5):612. doi: 10.3390/genes15050612 (PMC11121046; doi:10.3390/genes15050612)
Supplement: Supplementary file 1 [file genes-15-00612-s001.zip › genes-2975056-supplementary.xlsx]

## Sheet: Table S1
Table S1. The list of abbreviations
Abbreviation	Full name
ABA	Abscisic acid
COBL	COBRA-like
GA	Gibberellins
GAP	Glycosylphosphatidylinositol anchor protein
GP-I	Glycosylphosphatidylinositol
IAA	Indole-3-acetic acid
JA	Jasmonic acid
qRT-PCR	Quantitative reverse-transcription Polymerase Chain Reaction

## Sheet: Table S2
Table S2. The list of primers used.
Gene name	Forward (5'-3')	Reverse (5'-3')
HvCOBL1	TTCAACGCCACCGCCG	GCAAGAGCACGAGAAC
HvCOBL2	CGAGAAGCTCCATCAAGG	ACGACAGAAGCCAGATAG
HvCOBL3	GTCCACTGGCACGTCAAG	GTCCTTACGCATCAGCAC
HvCOBL4	GCCTGACGCAGCTCTTC	GCAGCGAAGGGTACTGATC
HvCOBL5	CACGATCGTGCCGTGCGC	GGGTGCTGAGCGACGAG
HvCOBL6	TAGTGCGATGTTCACCC	GTCCTTCCTGAATAGAAG
HvCOBL7	GCACCGGCGACCTCGTC	GTACCGGGACAGCGGC
HvCOBL8	TGCACCAACCACATGTG	TGCACCAACCACATGTG
HvCOBL9	CTGTTTATCCCTCTCAG	GGGTGCTGAGCTACTA
HvCOBL10	GACTCCGACCTGCTGTG	CCAGTCTGTATAATTC
HvCOBL11	CGACACATATCCGCGCCTG	GTCCCAGCAAGACCTACAC
HvCOBL12	GTGCACTTCCCACATGTGC	CGCCGTTGAAGTACACACG
HvCOBL13	CAACTGCGGCGTCAGCATC	CAGCCTCGTGTCCGACGAC

## Sheet: Table S3
Table S3. The list of Gene ID and protein formula
Gene name	Gene ID
HvCOBL1	>HORVU.MOREX.r3.2HG0109410.1.CDS1
HvCOBL2	>HORVU.MOREX.r3.2HG0127250.1
HvCOBL3	>HORVU.MOREX.r3.2HG0127260.1
HvCOBL4	>HORVU.MOREX.r3.2HG0184980.1
HvCOBL5	>HORVU.MOREX.r3.3HG0226220.1
HvCOBL6	>HORVU.MOREX.r3.4HG0343610.1
HvCOBL7	>HORVU.MOREX.r3.4HG0383400.1.CDS1
HvCOBL8	>HORVU.MOREX.r3.5HG0446040.1.CDS1
HvCOBL9	>HORVU.MOREX.r3.5HG0486130.1
HvCOBL10	>HORVU.MOREX.r3.5HG0511330.1
HvCOBL11	>HORVU.MOREX.r3.5HG0511400.1
HvCOBL12	>HORVU.MOREX.r3.6HG0627960.1
HvCOBL13	>HORVU.MOREX.r3.7HG0657070.1

## Sheet: Table S4
Table S4 The list of proteins and CDs sequences of HvCOBL
Gene ID	Protein sequence	CDS sequence
HORVU.MOREX.r3.2HG0184980.1	MLRSTSDDDARVTSAVLGLYACQFQSLSSSSYPQSCHLFPSSHPPTYAEQVPSAKCLQKA RALLVGRRRRVKKPSSTRPMATEQFVLFIFIFIFTCCLLSSRLGFADAYDPVDPNGNITI NWDFLSIDPNVYAVRASIHNYQLYRHIERPGWRLSWVWAGREFISDVVGAETTEQGNCTG LHGARGAPPHCCEKQPVMVDLPPGAPYNRQTANCCRGGVLSSVTQNNRTATSQFEMYIVN FELDKHGDIKMPTTFNIGVPGYTCSNATTVPATRSKVDEQRHEQVLLTWQIICSYSQFRD APSPSCCVSLSTFYNSTIVGCPTDSCGGAGSPSAPQCLSGGEQSKILAALPDADGDPPAP VIRCTEHMCPIRVHWHVKQSYRGYWRVKTTVTN…	ATGCTGAGATCCACGAGTGATGACGACGCGCGTGTCACATCAGCGGTGCTAGGATTATATGCGTGCCAATTCCAATCCCTGTCCTCTTCCTCGTACCCCCAGTCCTGCCATCTCTTCCCCTCGTCTCATCCCCCTACCTACGCAGAACAGGTGCCAAGTGCCAAGTGCCTGCAAAAGGCGCGGGCTCTTCTTGTCGGGCGCCGCCGCCGCGTGAAGAAGCCCTCGAGCACGAGGCCCATGGCGACGGAGCAGTTCGTCCTGTTCATCTTCATCTTCATCTTCACGTGCTGTCTTCTGTCCTCCCGGCTTGGATTTGCTGATGCGTATGATCCGGTGGATCCAAACGGGAACATCACCATCAACTGGGATTTTCTGTCCATCGACCCTAATGTGTACGCG…
HORVU.MOREX.r3.7HG0657070.1	MIKAAPRRRRWPACLLAAAVVLAVVSAARAQDYNNGDDEEEEKPKPQLKAQEACNGAFLS YTFMERTKEYPHLKNATAQAYAFKAQAAVLNTMTTDLKAWQMFVGFQHKEILVSVGGAVL LDGTDFPANVSGGVTFAGYPMADLLNSVDTAGDLTQIQVQMDITGTQFGVKPPGKPMPKT IKLANPGYRCPAPTHKDSVMYVCCVKDPKFKAKKANSTRYLPRQKGDLTMAYDVLTAYGN KYMAQVTIDNWSPISRLDNWNLTWEWKRGEFIEKMRGAYTLLKEGPACVYSPAASYYKDL DFSPVYNCEKRPVIVDLPPDREKDNDVGNLPFCCKNGTLLPPIMDESKSRAIFQLTVYKM PPDLNRTALYPPSNWKITGKLNPHYVCGQPIRV…	ATGATCAAGGCAGCGCCTCGGCGGCGGCGATGGCCAGCGTGCCTGCTCGCCGCCGCGGTCGTCCTCGCCGTCGTCAGCGCCGCCCGAGCGCAGGATTACAATAACGGCGACGACGAGGAG GAGGAGAAGCCTAAGCCGCAGCTCAAGGCGCAGGAGGCGTGCAATGGCGCGTTCCTGTCGTACACGTTCATGGAGCGCACCAAGGAGTACCCGCACCTGAAGAATGCGACGGCGCAGGCC TACGCGTTCAAGGCGCAGGCCGCGGTGCTCAACACCATGACGACGGACCTCAAGGCGTGGCAGATGTTCGTCGGGTTCCAGCACAAGGAGATCCTGGTGTCCGTCGGCGGCGCCGTGCTG CTCGACGGCACCGACTTCCCCGCCAACGTCTCCGGT…
HORVU.MOREX.r3.5HG0511330.1	MAPVGGVAGGSRSAACCAVLLAAVLFFSAPATTEAYDSLDPNGNITIKWDIISWTPDGYV ATVTMFNYQQFRHISAPGWQLGWSWAKKEVIWSMVGAQATEQGDCSKFKSAPPHCCKRDP TIVDLLPGTPFNQQIANCCKAGVIKTFNQDPGNAASSFQISVGLAGTTNKTVKMPKNFTL KAPGPGYTCGRALVGRPTKYYSSDGRRVTQALMSWNVTCTYSQFLAQKTPTCCVSLSSFY NDTIVNCPTCSCGCQNNITRPGSCVNDNSPYLQSAINGPGKLTGQPLVQCTSHMCPIRIH WHVKLNYKDYWRVKVTITNFNYRMNYTDWNLVAQHPNFDNITKLFSFNYKPLTPYGGRIN DTAMFWGMKFYNDLLNQAGPLGNAQSELLMRKD…	ATGGCGCCGGTTGGTGGCGTCGCCGGGGGCTCCAGATCCGCGGCCTGCTGCGCCGTGCTGCTCGCGGCGGTGCTCTTCTTCTCCGCGCCGGCCACCACAGAGGCTTATGATTCGCTGGATCCAAATGGCAACATCACGATAAAATGGGATATTATTTCGTGGACTCCGGATGGTTATGTTGCAACGGTCACAATGTTCAACTACCAGCAGTTCCGACACATATCTGCGCCTGGGTGGCAGCTAGGGTGGTCGTGGGCAAAGAAAGAGGTCATCTGGTCGATGGTGGGGGCTCAGGCCACTGAGCAGGGTGATTGCTCAAAATTCAAGAGCGCCCCTCCCCATTGCTGCAAGAGAGATCCGACGATCGTCGATCTTCTTCCAGGCACCCCATTCAACCAG…
HORVU.MOREX.r3.5HG0446040.1.CDS1	MEELRSSMLVALILAVMCSVAVAYDPLDPTGNITIKWDVQSWTPDGYVAMVTMNNYQQYR QIMSPGWTLGWSWAKKEVIWSIVGAQATEQGDCSKFKGGIPHCCKHTPSVVDLLPGVPYN QQIANCCRGGVVSAYGQDPAGSLSAFQVSVGLAGTTNKTVKLPKNFTLMGPGLGYTCGPA TIVPSTVYWSADHRRKTQALMTWTVTCTYSQQLASRYPTCCVSFSSFYNSTIVPCAKCAC GCGAHKSMGGRGGKSHSDGCIMGDSKRALTPGVNTPKKDGAQLLQCTNHMCPIRVHWHVK LNYKDYWRAKIAVTNFNYRMNYTQWTLVAQHPNLNNVTEVFSFQYKPLLPYGNINDTGMF YGLKLYNDLLMEAGPFGNVQSEVLMRKDDTTFT…	ATGGAGGAGCTCCGCAGCTCTATGCTTGTGGCTTTGATCCTCGCGGTCATGTGCTCCGTCGCAGTTGCCTACGATCCCCTCGACCCCACAGGCAACATTACAATCAAATGGGATGTCCAG TCATGGACGCCCGACGGATACGTCGCCATGGTGACGATGAACAACTATCAGCAGTACCGCCAGATCATGTCGCCTGGATGGACGCTGGGGTGGTCGTGGGCCAAGAAGGAGGTGATCTGG TCCATCGTGGGAGCGCAGGCGACGGAGCAGGGCGACTGCTCCAAGTTCAAGGGCGGCATCCCGCACTGTTGCAAGCACACGCCCTCCGTCGTCGACCTCCTCCCCGGCGTGCCCTACAAC CAGCAGATCGCCAACTGCTGCCGTGGCGGCGTCGTC…
HORVU.MOREX.r3.2HG0127260.1	MELPNAALVLILAAAATLSVAVAYDPLDPNGNITIKWDVLSWTPDGYVATVTINNFQTYR QIMAPGWTVGWTWAKREVIWSMVGAQATEQGDCSKFKANLPHSCKRTPAVVDLLPGVPYN QQIANCCRGGVVSAYGQDPSGAVSSFQVSVGQAGTTNRTVKVPKNFTLLGPGPGYTCGPA KVVPSTVFLTADHRRKTQALMTWNVTCTYSQHLASKYPTCCVSFSSFYNDTIVPCAKCTC GCEHKTCARSERDSKRLMSASGKSAVTARGHVNRQSAAPLLQCTTHMCPVRVHWHVKLNY HDYWRAKVTVTNFNYRMNYTGWTLVAQHPNLDNITEVFSFDYKPVVSYGSINDTALFYGM KFFNDQLMEAGPYGNVQSEVLMRKDASTFTFRQ…	ATGGAGCTCCCCAACGCCGCCCTCGTGCTGATCCTCGCCGCGGCGGCCACGCTCTCCGTCGCAGTGGCCTACGACCCGCTGGATCCCAACGGGAACATCACCATCAAATGGGACGTCCTG TCGTGGACGCCAGACGGATACGTCGCGACGGTGACGATCAACAACTTCCAGACGTACCGGCAGATCATGGCGCCGGGGTGGACGGTGGGGTGGACGTGGGCGAAGCGGGAGGTGATCTGG TCCATGGTGGGCGCGCAGGCCACGGAGCAGGGCGACTGCTCCAAGTTCAAGGCCAACCTCCCGCACTCGTGCAAGCGCACCCCCGCCGTCGTCGACCTGCTCCCCGGCGTGCCCTACAAC CAGCAGATCGCCAACTGCTGCCGCGGCGGCGTCGTC…
HORVU.MOREX.r3.2HG0127250.1	MAAAAPRTSLLPSSIALLLLALALSALVPSSDAYDSLDPTGNITIKWDVRQWTDDGYVAT VSLYNHQQYRHIQAPGWKLGWVWAEKEMIWKMTGAQTTEQGDCSRFKAEAHCCRTDPEVV DLLPGAPYNKQTSNCCKGGVLSSWGQDPANAIATFEVRVGQAGTSRSSIKAPTNFTLMAP GPGYTCGPAKKVERTKFIDGDARRTIQALETWNVTCTYSQFVAGRTPTCCVELSSFYNST IVECNTCSCGCQDNSTSPVSCVKANSPYLASVVNGDSTNIPAPLVQCTSHMCPIRVHWHV KANYKEYWRVKITATNLNYRMNYSQWNLVAQHPNFANLTTIFSFKYKDLNPYGIINDTGM MWGIKYYNDLLMTADRNGNVQSELLFRKDPETF…	ATGGCGGCGGCGGCACCGCGTACATCGCTCCTGCCCTCCTCCATTGCGCTCCTCCTCCTCGCCCTCGCCCTCTCCGCGCTGGTGCCTTCATCAGACGCGTACGATTCACTTGATCCGACT GGGAACATTACAATCAAGTGGGACGTGAGGCAGTGGACGGATGATGGCTACGTGGCTACTGTTTCACTGTACAACCACCAGCAGTATCGCCACATCCAAGCGCCGGGATGGAAGCTCGGG TGGGTGTGGGCGGAGAAGGAAATGATCTGGAAAATGACCGGCGCCCAAACCACTGAGCAAGGCGATTGCTCCAGGTTCAAAGCGGAGGCGCACTGCTGCCGGACGGACCCGGAGGTGGTG GACTTGCTTCCGGGGGCACCCTACAACAAGCAGACC…
HORVU.MOREX.r3.5HG0486130.1	MFLSTRAMSPALLMFALACLLGSLGAYDPLDPTGNITIRWDVMSWVLDGYVAEVSLFNYQ QYRHIQPPGWKLGWVWSKKEVIWYVQGGQATEQGDCSKFKEIVPHSCKVNPEIVDLLPGA PFNRQNANCCKGGVLSSLAQDPANVVVSFEVSVGRSGITTKTLELPVNFTLKAPGPGYTC GPATKLDKPTKFTTPDGRRKTQAHMTWTVTCTYSQFHALRSPTCCLSLSAFYSDTLVTCP KCSCGCQDNSTKPGICVQGNSPDLGSVMNDQDKNDLAPLVQCTTHMCPIRVHWHVKANYK EYWRAKITVTNFNYRMNYSQWNLVAQHPNFNSLTSITSFSYTALNPYGLMNDTALLWGIR YYNDYLVTAGPDGYVQSELLFRKDPSTFTLRAG…	ATGTTCTTGAGCACGAGAGCCATGTCTCCTGCATTGCTCATGTTCGCCCTGGCTTGTCTTCTTGGTTCATTAGGAGCCTACGACCCCCTTGATCCAACGGGCAACATCACAATCAGATGG GATGTGATGAGCTGGGTTCTAGATGGCTATGTGGCTGAGGTTTCACTATTCAACTATCAACAGTACCGCCACATTCAGCCACCGGGATGGAAGCTCGGGTGGGTGTGGTCAAAGAAGGAG GTAATCTGGTACGTGCAAGGTGGACAGGCTACAGAGCAAGGCGATTGCTCCAAATTCAAAGAGATTGTCCCTCACAGCTGCAAGGTGAACCCGGAGATAGTCGACCTGCTTCCCGGGGCA CCTTTCAATAGGCAGAATGCCAACTGCTGCAAAGGA…
HORVU.MOREX.r3.4HG0343610.1	MAATSLLRTAAAAAALALLMLLLVGDVPLTEAYDPLDPTGNITIKWDITQWTADGYVAVV SINNYQKYRHIQAPGWHLGWGWTKKEIIWSMTGAQTIEQGDCSEFKGNIPHCCRRDPTTV DLLPGAAMGMQVGNCCKGGVLSSWVQDPVNAVASFQITVGRAGTSNRTVKAPKNFTLKAP GPGYTCGVAHKVKPPTKFISLDGRRTTQAHVTWDVICTYSQFVAQRGPACCVSLSSFYNE TIVDCPKCSCACQNNITHPGSCVEGNSPYLASVVNGPGKGSSTPLVRCSPHMCPIRVHWH VKVNYRDYWRVKITISNWNYRMNYSQWNLVVQHPNFDNVTTIFSFNYKALNPYGVINDTA MLWGLKYYNDLLMVAGPDGNVQTELLFRKDPST…	ATGGCGGCGACGTCGCTCCTGCGCACCGCCGCCGCCGCCGCCGCGCTTGCGCTGCTCATGCTCCTGCTCGTCGGCGACGTGCCTCTCACAGAAGCTTATGACCCTCTTGATCCAACTGGT AACATCACAATCAAATGGGATATCACTCAGTGGACTGCAGATGGCTATGTTGCTGTTGTTTCCATAAACAATTACCAGAAGTACCGTCATATCCAAGCACCTGGGTGGCATCTTGGGTGG GGGTGGACAAAGAAGGAGATAATATGGAGCATGACCGGTGCACAGACCATAGAGCAGGGAGATTGCTCTGAATTTAAAGGCAATATACCACACTGCTGCAGGAGAGACCCAACAACAGTT GACTTGCTTCCTGGTGCGGCTATGGGCATGCAGGTG…
HORVU.MOREX.r3.3HG0226220.1	MELPNSMLLALFLAITCSVAAAYDPLDPTGNITIKWDIQSWTPDGYVAMVAMNNYQQYRQ IMAPGWTLGWSWAKKEVIWSIVGAQATEQGDCSKFKGGIPHCCKHTPSVVDLLPGVPYNQ QIANCCRGGVVSAYGQDPAGALSAFQVSVGLAGTTNKTVKLPKNFTLMGPGLGYTCGPAT VVPSTVYWSADHRRKTQALMTWTVTCTYSQQLASRYPTCCVSFSSFYNSTIVPCARCACG CGAHKSTGGRGGKSHSDGCIAGDSKRALTPGVNTPKKDGAQLLQCTNHMCPIRVHWHVKL NYKDYWRAKIAVTNFNYRMNYTQWTLVAQHPNLNNVTEVFSFQYKPLLPYGNINDTGMFY GLKLYNDLLMEAGPFGNVQSEVLMRKDDATFTF…	ATGGAGCTCCCCAACTCTATGCTCCTGGCTCTGTTCCTCGCGATCACCTGCTCCGTCGCAGCTGCGTATGATCCGCTGGACCCGACGGGCAACATTACGATCAAGTGGGACATCCAGTCA TGGACGCCGGACGGGTACGTGGCGATGGTGGCGATGAACAACTACCAGCAGTACCGTCAGATCATGGCGCCGGGGTGGACGCTGGGGTGGTCGTGGGCCAAGAAGGAGGTGATCTGGTCC ATCGTGGGCGCGCAGGCCACGGAGCAGGGCGACTGCTCCAAGTTCAAGGGCGGCATCCCGCACTGCTGCAAGCACACGCCCTCCGTCGTCGACCTCCTCCCCGGCGTGCCCTACAACCAG CAGATCGCCAACTGCTGCCGCGGCGGCGTCGTCTCC…
HORVU.MOREX.r3.5HG0511400.1	MAPVSGVAGSSRSAACCAVLLTVVLFFSAPATTEAYDSLDPNGNITIKWDIISWTPDGYV ATVTIFNYQQFRHISAPGWQLGWSWAKKEVIWSIAGALATEQGDCSKFKSAPPHCCKRDP TIVDLLPGTPFNQQIANCCKAGVIKTFNQDPGNAASSFQISVGLAGTTNKTVKMPKNFTL KAPDPGYTCGRALVGRPTRYYSSDGRRVTQALMSWNVICTYS	ATGGCGCCGGTTAGTGGCGTCGCCGGGAGCTCCAGATCCGCGGCCTGCTGCGCCGTGCTGCTCACGGTAGTGCTCTTCTTCTCCGCACCGGCCACCACAGAGGCTTATGATTCCCTGGAT CCAAATGGCAACATCACCATAAAATGGGATATTATTTCGTGGACTCCTGATGGCTATGTTGCAACGGTCACAATATTCAACTACCAGCAGTTCCGACACATATCCGCGCCTGGGTGGCAG CTGGGGTGGTCGTGGGCAAAGAAAGAGGTCATCTGGTCGATAGCGGGTGCTCTGGCCACTGAGCAGGGTGATTGCTCAAAATTCAAGAGCGCCCCTCCCCATTGCTGCAAGAGAGATCCG ACGATTGTCGATCTTCTTCCAGGCACCCCATTCAAC…
HORVU.MOREX.r3.4HG0383400.1.CDS1	MVGSIAAQAVVIGAILLLAGLAAAQQTPRAPAAAVAPAPDPGCNGIQLTYILQSREKIRP FVSDRNKQPYSFKANASVLNGGTRPLRSWAMLVTFGHDEILVGVGGAVLTGGAELPYNTT EAAGNATSFSGYPQTDLLTPIATAGDMTQIQASVGLVGTLFAGPLGLVPDPLPTALSLDD PDYKCPAATNVTATMFTTCCLLTPEAEANVTVIDANSTDPTKSFLPRGTGDLVITYDVVQ AYPTSYLALVTLENNAKLGRLDNWRLSWEWRRGEFIYSMKGAHPLAVDVSNCIYGAPGQY YQSLDFSQVLNCQKKPVILDLPLSRYNDTQMGKIEHCCRNGTILPKSMDAAQSKSAFQMQ VFKMPPDTNRTMLFPPANFKISGGSSLNPDYAC…	ATGGTCGGCTCGATTGCCGCCCAGGCCGTGGTCATCGGGGCCATCCTGCTGCTCGCGGGGCTCGCGGCCGCCCAGCAGACGCCGAGGGCTCCCGCGGCGGCGGTGGCGCCCGCGCCCGAC CCCGGCTGCAACGGCATCCAGCTCACCTACATCCTCCAGAGCCGCGAGAAGATCCGCCCCTTCGTCAGCGACAGGAACAAGCAGCCTTACTCCTTCAAGGCCAACGCCTCCGTGCTCAAC GGCGGCACCCGCCCGCTCCGCTCCTGGGCGATGCTCGTCACCTTCGGCCACGACGAGATCCTCGTCGGCGTCGGCGGCGCCGTGCTCACCGGCGGGGCAGAGCTGCCCTACAACACCACC GAAGCCGCCGGCAACGCCACCTCTTTCTCCGGTTAC…
HORVU.MOREX.r3.6HG0627960.1	MAAVGGCAVLLAAALLLSAPAATEAYDSLDPTGNITIKWDIISWTPDGYVAAVTMYNYQQ FRHISAPGWQLGWTWAKKEVIWSMVGAQTTEQGDCSKFKTNPPHCCKRDPTVIDLLPGTP YKDQVANCCKGGVISTFNQDPGNAASSFQISVGLAGTTNKTVKVPKNFTLKTPGPGYTCS RAIVGRPTKFLSSDRRRTTQALMTWSVTCTYSQFLAQKTPTCCVALSSFYNNTIVRCPTC SCGCQNNNTHPGSCVNANSPYLQSAIDGPGKYTGQPLVQCTSHMCPVTVHWHVKLNYKDY WRVKVTITNFNYRMNYTDWNLVVQHPNFNNITKLFSFNYKPLAPYGGRINDSAMFWGMKF YNDLLNQAGPFGNAQTEILLQKDPEIFTFEKGW…	ATGGCGGCGGTCGGTGGCTGCGCCGTTCTGCTCGCCGCGGCGCTGCTCCTCTCCGCGCCGGCCGCCACAGAGGCGTACGATTCGCTAGATCCGACCGGGAACATCACCATAAAATGGGAC ATTATATCGTGGACTCCTGATGGCTATGTTGCAGCTGTCACAATGTACAACTACCAGCAGTTCCGGCACATATCGGCGCCCGGGTGGCAGCTGGGGTGGACGTGGGCCAAGAAGGAGGTC ATCTGGTCCATGGTGGGGGCTCAGACCACCGAGCAGGGTGACTGCTCCAAGTTTAAGACCAACCCTCCCCATTGCTGCAAGAGAGATCCGACCGTCATCGATCTTCTCCCGGGGACACCG TACAAGGACCAAGTCGCCAACTGCTGCAAGGGAGGA…
HORVU.MOREX.r3.2HG0109410.1.CDS1	METVHALVFFLFVALAAAQPLPAPAPAPADVGCNGVFLTYAPEAHERIRPFVDPAAAAAG RQPYSFRASATVLNNGVRTLPSWALLVAFAHGEILVSVDGAVLTFGDDLPYNTTATGGGA TSLSGNPQTDLLTPIATAGDLTRIQATVKLVGTLFAGPEPVVTLPSAISLADPAYACLPV ATAPTVLSACCVLNAPDQPAADPPAGNAYLPRVTGDLVITYDVLQAHETTYLALVTLENN APMGRLDGWELSWEWRRGEFVNSMRGAYPRAVDTRGCLYGPQGQYYKDLDFSKVLNCERW PVVHDLPPSRRDDTSLGQIEHCCRNGTILPKTMDEAQSKSAFQMEVYKMPPDLNRTARPH APANFRVSGASPLNQAYVCGQPALVSPTEFPDP…	ATGGAGACCGTGCACGCCCTCGTTTTCTTCCTCTTCGTCGCGCTTGCGGCGGCACAGCCGCTGCCGGCACCGGCGCCGGCGCCTGCCGACGTGGGTTGCAACGGCGTCTTCCTCACCTAC GCTCCCGAGGCCCACGAAAGGATCAGGCCGTTCGTGGACCCCGCCGCCGCCGCGGCCGGCCGGCAGCCCTACTCCTTCCGCGCCAGCGCCACCGTCCTCAACAACGGCGTCCGCACGCTC CCCTCGTGGGCGCTGCTGGTCGCCTTCGCGCACGGCGAGATTCTTGTCAGTGTCGACGGCGCCGTGCTCACCTTCGGGGATGACCTGCCGTACAACACCACGGCGACGGGAGGCGGCGCG ACGTCCTTGTCTGGGAACCCGCAGACGGACCTCCTC…

## Sheet: Table S5
Table S5 The list of protein sequences for constructing phylogenetic tree
>AT1G09790.1
MGAMLNLLLVVTVILCSILSPTRFMIMIDKMVADGYDPLDPFGKIIIKWDLLLSSPGQHHVQVTLENMQEYRHVEKPGWKLSWHWLNQEVIWDMKGAETTEQGNCSAFASSGNLPHCCLERPTIVDLLPGASLNVQVANCCRGGVLTSMSQDHANHVSAFHMTVGSSPDGPEEFNMPSNFDIGVPGYSCDNATSVSPTKFSTDKGRRKTQALATWEAVCVYSQFRSSPSPKCCVSLSAFYYQNIVPCPTCSCGCSSSHCVKDGELPPYLEQKHDPDEEVSPVVKCSDHMCPIRIHWHVKVNYREYWRVKITATNFNTMKNYTNWNLVVLHPNLKSVQQVFSFNYKSLTPYQNSINDTGMFWGVQFYNDVLLQEGKIGNVQTELLLKKDMGNFTFREGWA…
>AT3G02210.1
MGFFLCSSSSIFFKFGISIIFLVSFSGLTPSEAYDPLDPSGNITVKWDIITWTGDGYVATVTVYNFQQYRHIQAPGWTLGWSWAKREVIWGMNGGQTTEQGDCSKFKGTIPHCCKKTPSVVDLLPGSPYNQQIANCCRGGVLNSWAQDPATAVSAFQLTVGQAGTTNKTVRVPKNFTLKAPGPGYTCSPAKIVKPTRFIGTDKRRVTQALMTWNVTCTYSQFLAQKTPTCCVSLSSFYNKTIVSCPTCSCGCRNTSQPGNCVDPKGPRIASVIPNPGKNAYIPPLVQCTKHMCPVRIHWHVKVNYKQYWRVKVTITNFNYNMNYSQWNLVVQHPNFDNLTQTFSFNYKPLTPYASINDTGILWGIKFYNDLLMQAGPFGNVQSELLFQKEASAFTFEKG…
>AT3G10116.1
MNETRGGYTANVTIFNYLKYHDIEGPWVLDWIWEDQILLSTVGVQSSNFTIYPDDRNRVMIVELPPQTDDNDDQLIIPTSSKDGGIPRFREEHDDLAKSSFTFQIDVGRANLKYHLPAIDHVALTTPRGTYICDKLMKVTQTPGYLSKLVEHELRSVAALGRWEWGHLPQ
>AT3G16860.1
FAGFPSADLKTAIMTAGDVTQMEARVELVGTQFGVAPPSVPLPKNITLVNDGWSCPKPTQQGSNVLQVCCTPNPNITTSKIGQKFLPRQEGDLTIMYDVTRAYQSSYSAQVTIENHNLLGRLDNWDLSFMWMKDEFLFSTKGAYPSVVDSSDCITGPQAKYYKDLDFSNVMSCARRPHIIDLPLTKYNDTNVGRIPYCCRNGTILPRSMDPEKSKSVFQIEVYKMPPDLNISSITPPQSWQIKGNLNPDYKCGPPLRVSSSQFPDTSGLPSNKSAFASWQVVCNITQPTPPKCCVSFSSYFNDSVIPCKTCACGGCSSDRVARTCSTTSPALPLPYQALLIPFDNRTKLTNAWAVLKNRKVPDPLPCGDNCGVSINWHLATDYRGGWTARVTLFNWGDT…
>AT3G20580.1
FVGSPNMDLKTSIETAGDFTQISANIEITGTLFGVSKAVTPMPRTIKLTNDGWECPAAKRKGGSMHVCCKRNPKIKNKIGLKTKFAPRRYGDLNIVYDVLQSFDSNYLAQVTIDNDNPLGRLDRWNLTFEWMRGEFINTMRGAYTHKKDPSECLYSKAGQYYKDLDFSQVMNCQRKPAISDLPPEKKEDNMTGKLPFCCKNGTLLPPIMDPSKSRSMFQLQVFKLPPDLNRTALYPPQHWKIDGVLNPQYKCGPPVRVDPSQFPDPSGLLAVTYAISSWQVVCNITKPKAQASRCCVSFSAFYNNSAVPCNTCACGCNDIDTDTCNANSNPLLLPPDALLVPFDNRTLKAKAWAKQNHMPVPKKLPCPDNCGVSINWHVSTDYKNGWTARLTVFNWRDF…
>AT3G29810.1
MNILFSRFSFLLLFLCSWTSFTFTTTEAYDALDPYGNITIKWDIMSWTGDGYVAVVTIFNFQQYRHIEAPGWQLGWSWMKKEVIWSMVGGQATEQGDCSKFKGNIPHCCKKTPAIVDLLPGTPYNQQISNCCRGGVISAWAQDPATAISSFQISVGQSGTTNTTVRAPRNITLKAPGPGYTCGPAKLVKPSRFISADKRRKTQSLLTWNITCTYSQFLARKTPTCCVSLSAFYNETIVPCPTCSCGCQNSSQAGTCVDPKIASVVPALGKNNLEPLLQCTQHMCPIRVHWHVKTSYKEYWRVKVAITNFNYNMNYSQWNLVVQHPNFDNLTKLFSFNYKPLNPYLNINDTAMLWGIKFYNDFLSQAGPVGNVQSELLFQKNPLEFTFEKGWAFPRRIYF…
>AT4G16120.1
FAGYPSSDLKSAIQTAGDVTQMQARVELVGTQFGVAPPNVPLPKNITLATDGWKCPKATQKGTNVLQVCCIPDPDYDNREIIDNEFLPRKDGDLTIMYDVVRSYSSNYMAQVTMENHNPLGRLDNWKLSFDWMRDEFIYTMKGAYPSIVDSSDCVDGPQAKHYQDLDFSNVLSCARRPTVIDLPPTKYNDSTFGLIPFCCRNGTILPRSMDPSKSSSVFQMQVYKMPPDLNISALSPPQNWRINGTLNPDYKCGPPVRVSPSQFVDPSGLPSNRTAFASWQVVCNITQPKDASPRCCVSFSAYFNDSIVPCKTCACGCSSNKAARACSATAPSLLLPQQALLVPFENRTELTVAWAYLKQRPVPNPMPCGDNCGVSINWHLATDYRGGWTARVTVFNWG…
>AT4G27110.1
FIGSQNTDLKTSILTAGDYTQISTNIEITGTVFGGKGTATPMPKSIKLTNDGWQCPAATSKGGTMQVCCKRNPKFKAKEKVKTKFMPRQHGDLNIIYDVLQAYASSYMAQVTIDNTSPLGRLDHWNLTWEWMRGEFIHSMRGAYAAEKNTLECLSSKAGQFYGDLDFSQVANCQKKPIIKDLPAERKDDNVTGKLPFCCKNGTLLPTHMDPSKSKAIFQLQVYKVPPDQNRTAFFPPRNWKIDGIVNPTYKCGPPIRVDATPFPDPSGLQATTYAIASWQVICNITKPKPQAARCCVSFSAFYNDSAIPCNTCACGCKDIDTDTCNANARQLLLPTDTLLVPFDNRTLKAKVWAKQKHMAYPKKLPCPDNCGISLNWHLNSDYGNGWSARVTLFNWGNN…
>AT5G14850.1
DGDGGADGASVNVGDEPDSFGGRIGSPRRIFLFCLAFRVVNALLIQTYFNPDEHWQSLEVAHRTIFGYGYMTWEWKRGIRSYLHPMLFAFLYKLLQVTGLDTPYIMIKAPRLMQSIFSAIGDLYLYKLSDALYGGNVATWSLFCQMANWFIFFCLNRTFSNCLETVLTIMGLYYWPCIRDSSIDYPVNRKWGLVIAALACAIRPTSAVIWLYVGMLELFLTPNKVKFIILEVIPIGSLVLGFTCLLDRLMYGSWVIVPLNFLKFNFLSSGGDYYGTHPWHWYFTQGFLVMLFTFTPFSIAGIIKSKNQKLSALILWVLAIYSILGHKEFRFVLPVLPIALIFSGYAFAQMEVSGSSSSSSVTKKKQVPRQNHTKWSPKLRLSVYFLLATNIPMALYMSL…
>AT5G15630.1
MRLLFSFCFFFFMIIFTATAYDPLDPSGNITIKWDIMSWTADGYVATVTMNNFQIYRHIQNPGWTLGWTWAKKEVIWSMVGAQTTEQGDCSKFKGNVPHCCKKTPTVVDLLPGVPYNQQFSNCCKGGVIGAWGQDPSAAVSQFQVSAGLAGTTNKTVKLPKNFTLLGPGPGYTCGPAKIVPSTVFLTTDKRRKTQALMTWNVTCTYSQFLARKHPSCCVSFSSFYNDTITPCPSCACGCENKKSCVKADSKILTKKGLNTPKKDNTPLLQCTHHMCPVRVHWHVKTNYKDYWRVKIAITNFNYRMNHTLWTLAIQHPNLNNVTQVFSFDYKPVSPYGSINDTGMFYGTKFYNDLLMEAGPSGNVQSEVLLQKDQKTFTFKQGWAFPRKVYFNGDECMLP…
>AT5G49270.1
FGGYPVSDLKTAIQTAGDLKQMTAEIELVGTQFMVAPPAVPLPSNISLVNEGWLCPVPTLQSKRELTTCCIRDASIIVNTTITTKFLPRQPGDLTIMYDVIRAYDQNYLTEVTMENHNPLGRLDHWELSFDWMRDEFIQKMQGAYPTVVDATKCIFGPQSLIYTGLDFADVLTCERRPIIIDLPPTKKDDSTLGNIPSCCRNGTILPRIMDPSKSVSVFTMQVAKMPPDFNRSALFPPQNWRIKGTLNPDYSCGPPVRVTPTFYPDPSGMPTNKSSFASWQIVCNITQAKTEIPKCCVSFSAFFNDSIIPCNTCACGCVSETRRTCSAETPSLLIPPDALLLPFENRTALTLAWNALKHKTLPNPMPCGDNCGVSINWHMASDYRGGWTVRITIFNWGE…
>AT5G60920.1
MESFFSRSTSIVSKLSFLALWIVFLISSSSFTSTEAYDALDPEGNITMKWDVMSWTPDGYVAVVTMFNFQKYRHIQSPGWTLGWKWAKKEVIWSMVGAQTTEQGDCSKYKGNIPHCCKKDPTVVDLLPGTPYNQQIANCCKGGVMNSWVQDPATAASSFQISVGAAGTTNKTVRVPRNFTLMGPGPGYTCGPAKIVRPTKFVTTDTRRTTQAMMTWNITCTYSQFLAQRTPTCCVSLSSFYNETIVGCPTCACGCQNNRTESGACLDPDTPHLASVVSPPTKKGTVLPPLVQCTRHMCPIRVHWHVKQNYKEYWRVKITITNFNYRLNYTQWNLVAQHPNLDNITQIFSFNYKSLTPYAGLNDTAMLWGVKFYNDFLSEAGPLGNVQSEILFRKDQSTF…
>AT5G60950.1
MESLFSTMIVLLLVSFSCLISTEALTSNYGNITVKWDLLNWTPDGYVAVVTAYNYQKQRSIPGWKMSWRGTKKEVIWNMLGAKTTGQGGCSMFKGNIPQSCVRKPTVVDLLPGTPFNQQIANCCKSGVLKPGSESAFQLSVGSAGNSVKTARMPANFMFTAPKQQYICGPSKNVRPTRFTTADKRRITAALMTWNITCVFHKAT
>HORVU.MOREX.r3.2HG0184980.1
KKPSSTRPMATEQFVLFIFIFIFTCCLLSSRLGFADAYDPVDPNGNITINWDFLSIDPNVYAVRASIHNYQLYRHIERPGWRLSWVWAGREFISDVVGAETTEQGNCTGLHGARGAPPHCCEKQPVMVDLPPGAPYNRQTANCCRGGVLSSVTQNNRTATSQFEMYIVNFELDKHGDIKMPTTFNIGVPGYTCSNATTVPATRSKVDEQRHEQVLLTWQIICSYSQFRDAPSPSCCVSLSTFYNSTIVGCPTDSCGGAGSPSAPQCLSGGEQSKILAALPDADGDPPAPVIRCTEHMCPIRVHWHVKQSYRGYWRVKTTVTNYDVVSNYTDWNLVVRHPNLRSLTQLFSFNYQPLIEYGTINDTGMFWGIKNYNEMLLKDGNVQTEMILEKEPSDFTFS…
>HORVU.MOREX.r3.7HG0657070.1
FAGYPMADLLNSVDTAGDLTQIQVQMDITGTQFGVKPPGKPMPKTIKLANPGYRCPAPTHKDSVMYVCCVKDPKFKAKKANSTRYLPRQKGDLTMAYDVLTAYGNKYMAQVTIDNWSPISRLDNWNLTWEWKRGEFIEKMRGAYTLLKEGPACVYSPAASYYKDLDFSPVYNCEKRPVIVDLPPDREKDNDVGNLPFCCKNGTLLPPIMDESKSRAIFQLTVYKMPPDLNRTALYPPSNWKITGKLNPHYVCGQPIRVSPMEFPDASGLMSTTPAVASWQVACNITRPKKRASKCCVSFSAYYNDSTVPCNTCACGCGNDTAMCDPDAHPILLPSEAMLVPFDNRTAKARAWAKIKHWRVPNPMPCADNCGVSINWHVMNNYKSGWSVRMTIFNWQDYT…
>HORVU.MOREX.r3.5HG0511330.1
MAPVGGVAGGSRSAACCAVLLAAVLFFSAPATTEAYDSLDPNGNITIKWDIISWTPDGYVATVTMFNYQQFRHISAPGWQLGWSWAKKEVIWSMVGAQATEQGDCSKFKSAPPHCCKRDPTIVDLLPGTPFNQQIANCCKAGVIKTFNQDPGNAASSFQISVGLAGTTNKTVKMPKNFTLKAPGPGYTCGRALVGRPTKYYSSDGRRVTQALMSWNVTCTYSQFLAQKTPTCCVSLSSFYNDTIVNCPTCSCGCQNNITRPGSCVNDNSPYLQSAINGPGKLTGQPLVQCTSHMCPIRIHWHVKLNYKDYWRVKVTITNFNYRMNYTDWNLVAQHPNFDNITKLFSFNYKPLTPYGGRINDTAMFWGMKFYNDLLNQAGPLGNAQSELLMRKDSETFTF…
>HORVU.MOREX.r3.5HG0446040.1.CDS1
MEELRSSMLVALILAVMCSVAVAYDPLDPTGNITIKWDVQSWTPDGYVAMVTMNNYQQYRQIMSPGWTLGWSWAKKEVIWSIVGAQATEQGDCSKFKGGIPHCCKHTPSVVDLLPGVPYNQQIANCCRGGVVSAYGQDPAGSLSAFQVSVGLAGTTNKTVKLPKNFTLMGPGLGYTCGPATIVPSTVYWSADHRRKTQALMTWTVTCTYSQQLASRYPTCCVSFSSFYNSTIVPCAKCACGCGAHKSMGGRGGKSHSDGCIMGDSKRALTPGVNTPKKDGAQLLQCTNHMCPIRVHWHVKLNYKDYWRAKIAVTNFNYRMNYTQWTLVAQHPNLNNVTEVFSFQYKPLLPYGNINDTGMFYGLKLYNDLLMEAGPFGNVQSEVLMRKDDTTFTFSQGWA…
>HORVU.MOREX.r3.2HG0127260.1
MELPNAALVLILAAAATLSVAVAYDPLDPNGNITIKWDVLSWTPDGYVATVTINNFQTYRQIMAPGWTVGWTWAKREVIWSMVGAQATEQGDCSKFKANLPHSCKRTPAVVDLLPGVPYNQQIANCCRGGVVSAYGQDPSGAVSSFQVSVGQAGTTNRTVKVPKNFTLLGPGPGYTCGPAKVVPSTVFLTADHRRKTQALMTWNVTCTYSQHLASKYPTCCVSFSSFYNDTIVPCAKCTCGCEHKTCARSERDSKRLMSASGKSAVTARGHVNRQSAAPLLQCTTHMCPVRVHWHVKLNYHDYWRAKVTVTNFNYRMNYTGWTLVAQHPNLDNITEVFSFDYKPVVSYGSINDTALFYGMKFFNDQLMEAGPYGNVQSEVLMRKDASTFTFRQGWAFPR…
>HORVU.MOREX.r3.2HG0127250.1
MAAAAPRTSLLPSSIALLLLALALSALVPSSDAYDSLDPTGNITIKWDVRQWTDDGYVATVSLYNHQQYRHIQAPGWKLGWVWAEKEMIWKMTGAQTTEQGDCSRFKAEAHCCRTDPEVVDLLPGAPYNKQTSNCCKGGVLSSWGQDPANAIATFEVRVGQAGTSRSSIKAPTNFTLMAPGPGYTCGPAKKVERTKFIDGDARRTIQALETWNVTCTYSQFVAGRTPTCCVELSSFYNSTIVECNTCSCGCQDNSTSPVSCVKANSPYLASVVNGDSTNIPAPLVQCTSHMCPIRVHWHVKANYKEYWRVKITATNLNYRMNYSQWNLVAQHPNFANLTTIFSFKYKDLNPYGIINDTGMMWGIKYYNDLLMTADRNGNVQSELLFRKDPETFTFQKGW…
>HORVU.MOREX.r3.5HG0486130.1
MFLSTRAMSPALLMFALACLLGSLGAYDPLDPTGNITIRWDVMSWVLDGYVAEVSLFNYQQYRHIQPPGWKLGWVWSKKEVIWYVQGGQATEQGDCSKFKEIVPHSCKVNPEIVDLLPGAPFNRQNANCCKGGVLSSLAQDPANVVVSFEVSVGRSGITTKTLELPVNFTLKAPGPGYTCGPATKLDKPTKFTTPDGRRKTQAHMTWTVTCTYSQFHALRSPTCCLSLSAFYSDTLVTCPKCSCGCQDNSTKPGICVQGNSPDLGSVMNDQDKNDLAPLVQCTTHMCPIRVHWHVKANYKEYWRAKITVTNFNYRMNYSQWNLVAQHPNFNSLTSITSFSYTALNPYGLMNDTALLWGIRYYNDYLVTAGPDGYVQSELLFRKDPSTFTLRAGWAFPRR…
>HORVU.MOREX.r3.4HG0343610.1
MAATSLLRTAAAAAALALLMLLLVGDVPLTEAYDPLDPTGNITIKWDITQWTADGYVAVVSINNYQKYRHIQAPGWHLGWGWTKKEIIWSMTGAQTIEQGDCSEFKGNIPHCCRRDPTTVDLLPGAAMGMQVGNCCKGGVLSSWVQDPVNAVASFQITVGRAGTSNRTVKAPKNFTLKAPGPGYTCGVAHKVKPPTKFISLDGRRTTQAHVTWDVICTYSQFVAQRGPACCVSLSSFYNETIVDCPKCSCACQNNITHPGSCVEGNSPYLASVVNGPGKGSSTPLVRCSPHMCPIRVHWHVKVNYRDYWRVKITISNWNYRMNYSQWNLVVQHPNFDNVTTIFSFNYKALNPYGVINDTAMLWGLKYYNDLLMVAGPDGNVQTELLFRKDPSTFTFEKG…
>HORVU.MOREX.r3.3HG0226220.1
MELPNSMLLALFLAITCSVAAAYDPLDPTGNITIKWDIQSWTPDGYVAMVAMNNYQQYRQIMAPGWTLGWSWAKKEVIWSIVGAQATEQGDCSKFKGGIPHCCKHTPSVVDLLPGVPYNQQIANCCRGGVVSAYGQDPAGALSAFQVSVGLAGTTNKTVKLPKNFTLMGPGLGYTCGPATVVPSTVYWSADHRRKTQALMTWTVTCTYSQQLASRYPTCCVSFSSFYNSTIVPCARCACGCGAHKSTGGRGGKSHSDGCIAGDSKRALTPGVNTPKKDGAQLLQCTNHMCPIRVHWHVKLNYKDYWRAKIAVTNFNYRMNYTQWTLVAQHPNLNNVTEVFSFQYKPLLPYGNINDTGMFYGLKLYNDLLMEAGPFGNVQSEVLMRKDDATFTFGQGWAF…
>HORVU.MOREX.r3.5HG0511400.1
MAPVSGVAGSSRSAACCAVLLTVVLFFSAPATTEAYDSLDPNGNITIKWDIISWTPDGYVATVTIFNYQQFRHISAPGWQLGWSWAKKEVIWSIAGALATEQGDCSKFKSAPPHCCKRDPTIVDLLPGTPFNQQIANCCKAGVIKTFNQDPGNAASSFQISVGLAGTTNKTVKMPKNFTLKAPDPGYTCGRALVGRPTRYYSSDGRRVTQALMSWNVICTYS
>HORVU.MOREX.r3.4HG0383400.1.CDS1
FSGYPQTDLLTPIATAGDMTQIQASVGLVGTLFAGPLGLVPDPLPTALSLDDPDYKCPAATNVTATMFTTCCLLTPEAEANVTVIDANSTDPTKSFLPRGTGDLVITYDVVQAYPTSYLALVTLENNAKLGRLDNWRLSWEWRRGEFIYSMKGAHPLAVDVSNCIYGAPGQYYQSLDFSQVLNCQKKPVILDLPLSRYNDTQMGKIEHCCRNGTILPKSMDAAQSKSAFQMQVFKMPPDTNRTMLFPPANFKISGGSSLNPDYACGQPVPVSPTGFPDPSGLDSTTLAVATWQVVCNITTAKGAKPKCCVTFSAHYNDSVIPCNTCACGCPSNRRGPTCSTTAPSMLLPPEALLVPFDNRTQKAQAWAQLKHYNVPRPMPCGDFCGVSINWHVSSDFNK…
>HORVU.MOREX.r3.6HG0627960.2
MDICSPCTYMCIMIFFFQTCHVQAAVTMYNYQQFRHISAPGWQLGWTWAKKEVIWSMVGAQTTEQGDCSKFKTNPPHCCKRDPTVIDLLPGTPYKDQVANCCKGGVISTFNQDPGNAASSFQISVGLAGTTNKTVKVPKNFTLKTPGPGYTCSRAIVGRPTKFLSSDRRRTTQALMTWSVTCTYSQFLAQKTPTCCVALSSFYNNTIVRCPTCSCGCQNNNTHPGSCVNANSPYLQSAIDGPGKYTGQPLVQCTSHMCPVTVHWHVKLNYKDYWRVKVTITNFNYRMNYTDWNLVVQHPNFNNITKLFSFNYKPLAPYGGRINDSAMFWGMKFYNDLLNQAGPFGNAQTEILLQKDPEIFTFEKGWAFPRRVYFNGDNCVMPPPDAYPWLPNASPLMKK…
>HORVU.MOREX.r3.6HG0627960.1
MAAVGGCAVLLAAALLLSAPAATEAYDSLDPTGNITIKWDIISWTPDGYVAAVTMYNYQQFRHISAPGWQLGWTWAKKEVIWSMVGAQTTEQGDCSKFKTNPPHCCKRDPTVIDLLPGTPYKDQVANCCKGGVISTFNQDPGNAASSFQISVGLAGTTNKTVKVPKNFTLKTPGPGYTCSRAIVGRPTKFLSSDRRRTTQALMTWSVTCTYSQFLAQKTPTCCVALSSFYNNTIVRCPTCSCGCQNNNTHPGSCVNANSPYLQSAIDGPGKYTGQPLVQCTSHMCPVTVHWHVKLNYKDYWRVKVTITNFNYRMNYTDWNLVVQHPNFNNITKLFSFNYKPLAPYGGRINDSAMFWGMKFYNDLLNQAGPFGNAQTEILLQKDPEIFTFEKGWAFPRRV…
>HORVU.MOREX.r3.2HG0109410.1.CDS1
LSGNPQTDLLTPIATAGDLTRIQATVKLVGTLFAGPEPVVTLPSAISLADPAYACLPVATAPTVLSACCVLNAPDQPAADPPAGNAYLPRVTGDLVITYDVLQAHETTYLALVTLENNAPMGRLDGWELSWEWRRGEFVNSMRGAYPRAVDTRGCLYGPQGQYYKDLDFSKVLNCERWPVVHDLPPSRRDDTSLGQIEHCCRNGTILPKTMDEAQSKSAFQMEVYKMPPDLNRTARPHAPANFRVSGASPLNQAYVCGQPALVSPTEFPDPSGLASTTLAVATWQAVCNMPVDDSKAAKPPHCCVSFSAFYNESVIPCSTCACGCPTPAPTTCSTTAPALLLPPHALLMPFEWRAKETLKWLHDEELGAPPNPMPCGDNCGVSVNWHVATDAAGGWSAR…
>Zm00001d022081
MAPPPLLPARFVAASVALLAVAFSSSLTRPSGAYDPLDPNGNITIKWDVIQWTADGYVAVVSLYNYQQYRHIQAPPGWRLGWVWAKKEVIWAMTGGQATEQGDCSRFKASVLPHCCRRDPEVVDLLPGTPYNTQTANCCRGGVLASWAQDPSDAVASFQVSVGQAGSTNRTVKVPRNFTLLAPGPGYTCGAAKLVKPTKFMSQDGRRSTQAHMTWNVTCTYSQFLAQRSPTCCVSLSSFYNDTIVSCPACSCGCQNNNSSSTAAPGSCVEGSRRSPYLASVVNDPSKNSLAPLVQCTSHMCPVRVHWHVKVSYKEYWRVKITVTNFNYRMNYSQWNLVAQHPNFDNLTTIFSFNYRPLNPYGVINDTAMLWGIKYYNDLLMTAGPDGNVQSELLFRKEP…
>Zm00001d031479
MFNYQQFRHIGAPGWQLGWTWAKKEVIWSMVGAQTTEQGDCSKFKGNTPHCCKKDPTIVDLLPGTPYNMQIANCCKAGVINTFNQDPANVASSFQISFGLAGTTNKTVKVPKNFTLKTPGPGYTCGRAIVGRPTKFLSTDGRRVTQALRVEVQPHHIIQSVPIP
>Zm00001d034049
MAASGRSVACCAAALLAAALLLSAPTATEAYDSLDPNGNITIKWDIMQWTPDGYVAVVTMFNYQQFRHIGAPGWQLGWTWAKKEVIWSMVGAQTTEQGDCSKFKSSPPHCCKKDPTIVDLLPGTPYNMQIANCCKAGVVNTFNQDPANAASSFQISVGLAGTTNKTVKVPRNFTLKTPGPGYTCGRAIVGRPTKFFTADGRRATQALMTWNVTCTYSQFLAQKTPSCCVSLSSFYNDTIVNCPTCSCGCQNPSGSNCVNEDSPNLQAAIDGPGKWTGQPLVQCTSHMCPIRIHWHVKLNYKDYWRVKITITNFNFRMNYTQWNLVAQHPNFDNITQLFSFNYKPLTPYGGGINDTAMFWGVKFYNDLLMQAGKLGNVQSELLLRKDSRTFTFEKGWAFP…
>Zm00001d047276
MTMGLRVRDSSALLALAVALACCSVAVVAYDPLDPNGNITIKWDVISWTPDGYVAMVTMSNYQMYRHIMAPGWTLGWSWAKKEVIWSIVGAQATEQGDCSKFKGGIPHCCKRTPAVVDLLPGVPYNQQIANCCKAGVVSAYGQDPAGSVSAFQVSVGLAGTTNKTVKLPRNFTLMGPGLGYTCGPAAVVPSTVYWTPDHRRRTQALMTWTVTCTYSQQLASRYPSCCVSFSSFYNSTIVPCARCACGCGGHGGHAGPGGCIEGDSKRALSAGVNTPRKDGQALLQCTPHMCPIRVHWHVKLNYKDYWRAKIAITNYNYRMNYTQWTLVAQHPNLDNVTEVFSFQYKPLQPYGSINDTGMFYGLKFYNDFLMEAGPFGNVQSEVLMRKDARTFTFSMGWA…
>Zm00001d007208
FTGYPQTDLLTPIATAGDPAKTQATVSLVGTLFAGPEPYVPLPSFLSLADPSYTCPPATNATSSPTNLTTCCVFTAGGDPTGGLVESGFLPRRTGDLVITYDVLQSYDTTYLALVTLENDALLGRLDAWQLSWRWEHGEFISSMRGAYPREVDTAECLYGPQGQYYKDLDFSKAVLNCDRRPVVHDLPPSRANDTEIGRIDHCCRNGTILPKSMDVARSKSAFQMVVYKMPPDLNRTKLYPPTGFNVTGAASALNPEYACDPPISVSPSEYPDPSGLTSITVAVATWQVVCNITTSPKKPPRCCVSFSSFYNESVVPCRTCACGCPSSAPTCSTTAPAMLLPPQALLMPFDRRASEALEWADQKHLGVPKPMPCGDFCGVSVNWHVATDFTGGWSARLT…
>Zm00001d022082
MEPRRSVLLLALAVAAALSVAVAYDPLDPNGNITIKWDIMSWTPDGYVAVVTINNFQTYRQITAPGWTVGWTWAKREVIWSMVGAQATEQGDCSRFKANIPHCCKRTPAVVDLLPGVPYNQQIANCCRGGVVSAYGQDPATAVAAFQVSVGQAGTTNRTVKVPKNFTLLGPGPGYTCGPGKVVPSTVFLTPDRRRKTQALMTWNVTCTYSQHLASKYPSCCVSFSSFYNDTIVPCAKCACGCEHKTCVQGDSKRLAVTGKHAHTAAAVRGQHRDKEAPLLQCTTHMCPVRVHWHVKLNYKEYWRAKIAITNFNYHMNYTQWTLVAQHPNLDNITEVFSFGYKPVVSYGSINDTAMFYGLKYFNDHLMQAGPYGNVQSEVLMRKDASTFTFRQGWAFPRK…
>Zm00001d013256
MAAGGRSIACFAAVLLAAALLLSAPTTTEAYDSLDPNGNITIKWDIMQWTPDGYVAVVTMFNYQQFRHIGAPGWQLGWTWAKKEVIWSMVGAQTTEQGDCSKFKGNTPHCCKKDPTIVDLLPGTPYNMQIANCCKAGVINTFNQDPANAASSFQISVGLAGTTNKTVKVPKNFTLKTPGPGYTCGRAIVGRPTKFFSADGRRVTQALMTWNVTCTYSQFLAQKTPSCCVSLSSFYNDTIVNCPTCSCGCQNPSGSNCVNEDSPNLQAAIDGPGKWTGQPLVQCTSHMCPIRIHWHVKLNYKEYWRVKITITNFNFRMNYTQWNLVAQHPNFDNITQLFSFNYKPLTPYGGGINDTAMFWGVKFYNDLLMQAGKLGNVQSELLLRKDSRTFTFEKGWAFP…
>Zm00001d021661
FAGYPMADLLNSIETAGEPSLIESKIEITGTQFGVKAPGKPMPKTIKLTNPVGFRCPAPNHKDSVMYVCCVKDRKFKAKKANSTRYQTRRKADLTFAYDVLQANTNNYQVQVTIDNWSPISRLDNWNLTWEWKRGEFIYSMKGAYTLLKEGPACIYSPAAGYYKDMDFTPVYNCEKRPVIVDLPPEREKDDAVGNLPFCCKNGTLLPPTMDPSKSRAMFQMQVYKLPPDLNRTALYPPQNWKISGKLNPQYACGPPVRVSPQEFPDPTGLMSTTPAVASWQVACNITRPKKRASKCCVSFSAYYNDSVVPCNTCACGCGDDTATCDPDKRAMLLPPEALLVPFDNRSAKARAWAKIKHWRVPNPMPCSDNCGVSINWHVINNYKSGWSARMTIFNWQDY…
>Zm00001d002803
MGRFVFVLLILMCCSSSRFTGAYDPIDPNGNITIVWDFQSLDVAGMTPYTVMVSIHNYQMYRHIERPGWRLSWSWAGKEVIWSTTGAETTEQGDCSRVGSGGSRPHCCQKRPVMVDLPPGTPYNMQVANCCRGGVLSSLVQSDLTSAAAFQMVVGEFALARDSGGKEPEKPWQFDMGVPGYTCSNATTVAPTRIKVDKNRYVQALQDRAELRAVTWQVTCSYSQYRASAAPSCCVSMTTFYSETIVDCPRCSCGCQGSPPSPQCVSVDQQQPWLPAVGDDEPSSAPIVWCSEHMCPIRVHWHVKTNYRKYWRVKVTVSNYNLARNYSDWNLVLQHPNLRSLTQLFSFNYRPLVEYGAYNDTGMFWGLRYYNEMLLQDGNVQSEMILEKESDFTYSGGWA…
>Os03g0301200
FSGYPQTDLLTPIATAGDISQIQAKVGIVGTLFAGPGPFVPLPTALSLDDPAYRCPQETNVSSGVLSTCCVLTPEAEANATVINANATDPTKNFLPRGTGDLVITYDVLQAYPSSYLALVTLDNNAKLGRLDNWRLSWEWRRGEFIYSMKGAYPSEKDTTGCIYGAAGQYYQSLDFSQVLNCDKKPVILDLPLSRYNDTQIGKIDHCCRNGTILPKSMDETQSKSAFQLQVFKMPPDLNRTKLFPPANFKIAGASSLNPDYTCGQPVPVSPTEFPDPSGLDSTTLAIATWQVVCNITTSKGAKPKCCVTFSAYYNDSVIPCNTCACGCPSNQRGPTCSTTAQSMLLPPEALLVPFDNRTQKALAWAELKHYNVPKPMPCGDYCGVSINWHISTDYNKGW…
>Os03g0416200
MELHRCSLLALLLAVTCSVAVAYDPLDPKGNITIKWDVISWTPDGYVAMVTMSNYQMYRQILAPGWTVGWSWAKKEVIWSIVGAQATEQGDCSKFKGGIPHSCKRTPAIVDLLPGVPYNQQIANCCKAGVVSAYGQDPAGSVSAFQVSVGLAGTTNKTVKLPTNFTLAGPGPGYTCGPATIVPSTVYLTPDRRRRTQALMTWTVTCTYSQQLASRYPTCCVSFSSFYNSTIVPCARCACGCGHDGYRGNGGGGKNARAGDGRSRRNSGGGGGHSGGTECIMGDSKRALSAGVNTPRKDGAPLLQCTSHMCPIRVHWHVKLNYKDYWRAKIAITNFNYRMNYTQWTLVAQHPNLNNVTEVFSFQYKPLLPYGNINDTGMFYGLKFYNDLLMEAGPFGNVQ…
>Os03g0416300
MARFLLGAAAIALLAGVSSLLLMVPFAEAYDPLDPNGNITIKWDITQWTPDGYVAVVTIYNFQKYRHIQAPGWSLGWAWAKKEIIWSMAGGQATEQGDCSAFKANIPHCCKRDPRVVDLVPGAPYNMQFGNCCKGGVLTSWVQDPLNAVASFQITVGHSGTSNKTVKAPKNFTLKAPGPGYSCGLAQEVKPPTRFISLDGRRTTQAHVTWNVTCTYSQFVAQRAPTCCVSLSSFYNETIVNCPKCACGCQNKKPGSCVEGNSPYLASVVNGPGKGSLTPLVQCTPHMCPIRVHWHVKLNYRDYWRVKVTITNWNYRMNYSQWNLVVQHPNFENVSTVFSFNYKSLNPYGVINDTAMMWGVKYYNDLLMVAGPDGNVQSELLFRKDRSTFTFDKGWAFPR…
>Os03g0754500
MAAGGGAGSARSVAWGASALLVAALLLSAPSATEAYDSLDPNGNITIKWDVMQWTPDGYVAVVTMFNYQQFRHIQAPGWQLGWTWAKKEVIWSMVGAQTTEQGDCSKFKGNPPHCCKKDPTIVDLLPGTPYNMQIANCCKAGVINTFNQDPLNAASSFQISVGLAGTTNKTVKLPKNFTLKAPGPGYTCGRAMIVRPTKFFTNDGRRATQALSK*
>Os04g0540300
MDVDQLILFVFVCCLSSRFADAYDPVDPNGNIIINWDFQSIENVYTVMVSVHNHQLYRHIEQPGWRLSWRWAGNEIIWGMTGAEATEQGDCHRIRGATRPHCCEKQPVIVDLPPGTPYNNQVSSCCRGGVLSSLTQNNRTSTAAFQMVVGGFRRATYHDGDRGPALPSRFGVGVPGYSCSNATKVNATSSERFLLPRARAPCAVTWQVTCTYSQFMEAASPTCCVSLSSFYNSTIVPCPRCSCGCPRSPTAPQCISEGEKPELPAGDGEAVAPVFRCTDHMCPVRVHWHVKISYREYWRVKVTITNYNQVKNYSDWNLVVQHPNLRSLTQLFSFNYQPLIEYGTLNDTGMFWGIQYYNEMMLQDGNVQTEMILKKDKSDFTFSGGWAFPRRVYFDGHEC…
>Os05g0386800
MAVGGAGSSRSVAPCCCCAVLLAAALLFSAPATTEAYDALDPNGNITIKWDVMSWTPDGYVAVVTMFNYQQFRHIQAPGWQLGWTWAKKEVIWSMVGAQTTEQGDCSKFKGGTPHCCKKDPTVVDLLPGTPYNMQIANCCKAGVINTFNQDPSNAASSFQISVGLAGTTNKTVKLPKNFTLKAPGPGYTCGRAMIVRPTKFFTGDGRRATQALMTWNVTCTYSQFLAQKTPSCCVSLSSFYNDTIVNCPTCSCGCQNNGTSPGSCVNENSPYLQSAIDGPGKWTGQPLVQCTSHMCPIRIHWHVKLNYKEYWRVKITITNFNYRMNYTQWNLVAQHPNFNNITQLFSFNYKPLTPYGSKINDTAMFWGVKFYNDLLMQAGPLGNAQSELLLRKDSKDFT…
>Os06g0685100
FAGYPMANLLNSIETAGDLTQIQAQIDITGTQFGVKPPTAPMPRTIKLSNPGFRCPKPTHKQSVMYVCCVKDPKFKAKKVNTTTRYLPRQKADLTIAYDVLQAFGNNYMVQVTIDNWSPIGRLDNWNLTWEWKRGEFIYKMRGAYTLNKEGPACVYSPAAGYYKDFDFTPAYSCEKRPIVVDLPPEREKDKDVGNIPFCCKNGTLLPPTMDESKSRAVFQMQVFKLPPDLNRTALYPPQNWKIIGKLNPQYACRQPVRVSPVVFPDQTGLMSSTPAVASWQVACNITRPKRRAAKCCVSFSAYYDDSVVPCNTCACGCGGGGGGGNDTATCDADARATPLPPEALLIPFDNRTAKGRAWAKIKHRRVPNPMPCGDNCGLSVNWHIMNNYKSGWAARITI…
>Os07g0604300
MALLLLRMGVSVALLVAFFSSLIPSSEAYDPLDPNGNITIKWDVLQWTPDGYVAVVSLYNYQQYRHIQSPGWKLGWVWAKKEIIWAMNGGQATEQGDCSKFKSNIPHCCKKDPEIVDLLPGTPYNMQIANCCKGGVLNSWAQDPANAIASFQVSVGQAGTTNKTVRVPRNFTLKSPGPGYTCGSAKVVRPTKFFSQDGRRTTQAHMTWNVTCTYSQIVAQRSPTCCVSLSSFYNDTIVNCPTCSCGCQNNKPGSCVEGNSPYLASVVNTHNKDSLTPLVQCTSHMCPIRVHWHVKVNYKEYWRVKITVTNFNYRMNYSQWNLVTQHPSFDNLTTIFSFNYKSLNPYGVINDTAMLWGIKYYNDLLMTAGPDGNVQSELLFKKDPKSFTFEKGWAFPRRV…
>Os07g0604400
MAVLGSLLLLILAATLSVAVAYDPLDPNGNITIKWDVMSWTPDGYVAMVTINNYQTYRQIMAPGWTVGWTWARQEVIWSMVGAQATDQGDCSRFKANLPHCCRRTPAVVDLLPGVPYNQQIANCCRGGVLPAYGQAPSAAAAAFQVSVGQAGTTNRTVRLPRNFTLLGPGPGYTCGRARVVPSTVFLTADRRRKTQALMTWNVTCTYSQHLASKYPSCCVSFSSFYNDTIVPCAKCACGCDAHKPCVRSERDGKRLAVTGKKHDANANAHGRGNGVAAAAMAAPLLQCTTHMCPVRVHWHVKLNYREYWRAKITIVNFNYRMNYTGWTLVAQHPNLDNITEVFSFDYKPVVSYGSINDTAMFYGLKYFNDQLMEAGPHGNVQSEVLMRKDARTFTFRQG…
>Os07g0690900
FSGYPQTDLLTPIATAGDLTKIQATLNLVGTLFAGPPPYVPLPSALSLADPSYTCPPAINVSTSTLSTCCILTPEAAANASAGDLDAGRATSYLPRGAGDLVITYDVLQAHETTYLAQVTLENDALLGRLDGWELSWEWLRGEFISSMRGAYPRQVGATDCVYGAQGAFYKGLDFSKVLNCDRKPAVLDLPPSRRGDEDIGGIDHCCRNGTMLPKSVDAAQSKSAFQMEVYKMPPDLNRTKLYAPANFRVSGASPLNPEYACGQPVRVTPTELPDPSGLASTTLALATWQVVCNMTAAPPSKPPSCCVTFSAFYNESVIPCRTCACGCPASPAAACSTTAPSMLLPPYALLMPFERRGREAVWWAGEKRLGVPRPMPCGDSCGVSINWHVATDYAGGWS…
>Os10g0497700
MAIGVGGCCAVLLAAALLFSSPATTYAYDSLDPNGNITIKWDVMQWTPDGYAAVVTLSNYQQFRHIQPPGWQLGWTWQQKEVIWSMYGAQAIEQGDCSMSKEGSNVPHSCKKHPTVVDLLPGAPIDLQIANCCKAGSLSAFSQDPANSAASFQIIVGHSGNSNETVRVPKNFSLMAPGPGYTCSRAMIVKPSRFLSPDGRRATQVLMTWNVICTYSQFLAQKVPSCCVSLSSFDNDKTVDCPTCSCGCRNEKSTTGKCVKKNAPDLQSIIHGPGRWTWQPLLQCTSHMCPVKINWHLMLKDKEHYRVKITVTNLNYRMNFTEWNLVVQYHPILDITQISGFNYKSIQVGKINDTTMLWGVKPYYDLLMQAGPLGNVQGELIVRKDFRASSTTNNNKGRA…
>St.DM.02G009140.1
MEFFRSTILLVFLLSCFSFSATDAFDALDPNGNITIKWDVISWSPDGYVAVVTMFNFQQYRHIQAPGWTLGWTWAKKEVIWGMVGAQTTEQGDCSKFKGNIPHCCKRDPTVIDLLPGTPYNQQIANCCKGGVINSWGQDPETAVSSFQVSVGSAGTTNKTVRVPKNFTLKAPGPGYTCGPAKVVKPTKFFTNDGRRVTQAMMTWNITCTYSQFLAQKTPTCCVSLSSFYNDTIVPCPTCTCGCQKNGTQHGNCVDQDEPHLASVVSGLGKNNYAPLVQCTSHMCPIRIHWHVKLNYKEYWRVKVTITNFNYNMNYTQWNLVVQHPNFDNLTQLFSFHYKSLTPYGAINDTAMLWGMKFYNDLLMQAGPLGNVQSELLFRKDMSTFTFEKGWAFPHRVYF…
>St.DM.02G009140.2
MEFFRSTILLVFLLSCFSFSATDAFDALDPNGNITIKWDVISWSPDGYVAVVTMFNFQQYRHIQAPGWTLGWTWAKKEVIWGMVGAQTTEQGDCSKFKGNIPHCCKRDPTVIDLLPGTPYNQQIANCCKGGVINSWGQDPETAVSSFQVSVGSAGTTNKTVRVPKNFTLKAPGPGYTCGPAKVVKPTKFFTNDGRRVTQAMMTWNITCTYSQFLAQKTPTCCVSLSSFYNDTIVPCPTCTCGCQKNGTQHGNCVDQDEPHLASVVSGLGKNNYAPLVQCTSHMCPIRIHWHVKLNYKEYWRVKVTITNFNYNMNYTQWNLVVQHPNFDNLTQLFSFHYKSLTPYGAISKLSIYCFN*
>St.DM.02G030670
TKMGLFRFFASTILVLFLLSSFSFHSTDAFDPLDPNGNITIKWDVISWAPDGYVAVVTMYNFQQYRHIQAPGWSLGWTWAKKEVIWTMMGGQTTEQGDCSKYKGNIPHCCKKDPTVVDMLPGTPYNQQIANCCKGGVINSWGQDPANAVSSFQISVGAAGTTNKTVRVPKNFTLKAPGPGYTCGPAKIVKPTKFVSADGRRVTQAMMTWNVTCTYSQFLAQKTPTCCVSLSSFYNDTIVPCPTCTCGCQSNGTQRGSCVDPETPHLASVVSDHGKNNYVPLVQCTKHMCPIRIHWHVKLNYKEYWRVKITITNFNYRMNYTQWNLVVQHPNFDNLTTLFSFNYKSLTPYGSINDTAMLWGVKFYNDLLMQAGPSGNVQSELLFRKDASTFTFEKGWAFP…
>St.DM.02G030660
MRGLIGVAGFFLIALIPHTVAFDPLDPNGNITIKWDVMSWTPDGYVATVTMNNFQMYRHIMTPGWTLGWTWAKKEVIWSMVGAQTTEQGDCSKFKGNIPHCCKKNPTVVDLLPGTPYNQQFTNCCKGGVLASWGQDPQSSVSAFQVSVGQAGTTNKTVKLPKNFTLLGPGPGYTCGPAKIVPPTKFFTPDLRRKTQALMTWNVTCTYSQFLARKHPSCCVSMSSFYNETITTCPSCACGCENRNKCIKSDSKLLSVVGVNTPRKDNAPLIQCTHHMCPIRVHWHVKLNYKDYWRVKLTVTNFNYRINYTQWTLVVQHPNLNNVTQVFSFDYKPLVPYQSINDTGMFYGMKFYNDLLMEAGPSGTVQSEVLLQKDKETFSFNQGWAFPRKVYFNGDECML…
>St.DM.02G019850
LAGYPQADLKTSIDTAGDVKKIQAEIELTGTQFGIKPPGYPMPKTIKLFNDGYKCPVAKRKAIKMHVCCVKDPKFKVKNFTTKYFPRQNGDLLISYDVMQAYPNNYQAQVTIQNSNPLGRLDQWNLTWEWMRGEFIYSMRGAYTRKKDYSNCVYGAAGQYYKDFDFSKVLNCEKKPTIADLPRERAQDKDVGMLPFCCRNGSIMPTVMNATNSKSVFQLQVYKLPPDLNLTALYPPERWKIVGLLNPDYKCGQALRVDEAQFLDPTGLHATVIAIASWQIVCNITKPKDRANRCCVSYSAYYNDSAIPCNTCACGCDNSVKCSQNAPGLLLPPEALLVPFANRREKSLYWAKLKHYHVPKQLPCGDNCGVTINWHIDSNYKSGWTARITLFNWGAVNFV…
>St.DM.09G023850
FAGFPTTDLKSAIQTAGDVNQMQARIELVGTQYGVASPAVPLPSSISLANDGFLCSPSTSQGDRTQVCCLKDSNAKSNITIHEEIQPRQEGDLTIMFDVTSSSESNYWAQVTISNNDNTSRLDNWKLSWEWMRDEFIYSMRGAYPTVVDTGDCIFGKQGGYYKGMDFSKAFNCEKRPTIIDLPLEKTNDTALGMVPFCCRNGTILPPFMDASKSKSAFVMQVYKMSPDLNISAIHPPQNWKINGTYSPGYVCGPPVRVSSSLFPNPAGLSSDTAAVASWQVICNISSSTLKKPKCCVSFSAFFNDSVVPCNTCACGCSNANPSNVCSASEPALLLPPEALLVPFDNRTEMAKDFNKRRDLPNPLPCGDNCGVSINWHLLSDFRGGWTARITLFNWGDTN…
>St.DM.07G025640
LAGYPQSDLKTAIDTAGDFTQMSAQINIKGTQFGLKEKTNPMPSTIKLVNEGYKCPAPKRYKTYMHVCCKRDPKFKPKKVITKFMPRRYGDLSITYDVLSAFANRYQAQVTIDNLNPLGRLDHWNLTWEWMRNEFINTIKGAHTHKIDPSECIYGPQGQYYKDFDFTPVINCQKKPIISDLPKEKANDDKIGKLPYCCRNGTLLSPIMNETEARSIFQMEVFKLPPDLNRTALNPPQNWKIVGTINPSYTCGPPVRIDPSAFPDPKGIGIATAVASWQITCNITRPKPKAAKCCVSFSAYYAESVIPCNTCACGCEQTSKCDANKKPLLLPPEALLVPFENRDLMAKAWSNIKHLGPMPKKLPCPDNCGVSINWHVDSNYKTGWTARITLFNWGNNAFE…
>St.DM.03G029040
MFQKRLSFKGKDYSQQCQFLFPLAKLTFFAVVLSSVLPHADAFDPLDPFGNITIKWDVMSWAPDGYVAVVTMNNFQMYRHIMSPGWTLGWNWPKKEVIWSIVGSQTTEQGDCSKFKGNVPHCCKRDPVLVDLLPGVPYNQQFSNCCKGGVLASWGEDPSESVSSFQISVGLAGTSNKTVKLPKNFTLLGPGPGYTCGPAKIVPSTVFLTADHRRKTQALMTWNVTCTYSQFLSSKYPSCCVSFSTFYNDTITPCPSCACGCNHKHNCIMGDSEKLKRKGINTPRKDNEPLLQCTHHMCPIRVHWHVKLNYKDYWRVKIAITNFNYRQNHSHWTLVAQHPNLNNVTQVFSFDYKPLVPYQSINDTGMFYGMKFYNDLLMEAGPSGNVQSEVLMQKDKNTF…
>St.DM.03G029050
MCFTSTDAYDSLDPNGNITVKWDIKSWTPDGYIAIVTIYNFQKYRHIQAPGWQLGWTWAKKEIIWSAAGGQATEQGDCSKFKGSIPHCCKRDPFIVDLLPGTPYNQQVSNCCRGGVISSWVQDPEKAVSAFQITVGQAGTSNKTVRLPKNFTLKAPGHGYTCGPAMKGKPTKFLTPDGRRFTQALMTWNVICTYSQFLAQRTPTCCVSLSSFYNNTIINCPTCTCGCQNNITQPGTCVEPDSPYLASTLLSSGKDDDSPVVRCTKHMCPIRVHWHIKTNYKAYWRVKITITNFNYKMNYSQWNLVVQHPSFENLTQIFSFNYEPLLPYGSINDTAMFWGIQYYNDQLMQGGPSGNVQSEIILQKDKLKFTFEKGWAFPRKVYFNGDNCVMPPPDAYPYL…
>St.DM.03G029030
MSMNSYTIVFLLFVLCSGAAAYDALDPNGNITIKWDVMSWTPDGYVAVVTMNNFQMYRPITSPGWTLGWTWAKNEVIWSVFGAKANEKGNCSMFRGNIPHSCKRNPAIVDLLPNAPYNQQIANCCKGGVLESMGKDPSAALSAFQIVVGAAGTTNKTVKLPKKFTFISPPGGGYTCGPAKIIRPTRFVTADGRRMTQAMMTWRVVCTYSQFLASPKPTCCVSLSSFHNASITPCPSCSCGCRNSSNCVTKGVKKPVLQCTKHMCPVNVHWHVKSNYNKYWSVKMTITNFNYRFNYTKWTLVVQHPNLNKATQVSSFLYKPLMPNLSTNDTALFYGRKSYNDVLMQAGPKGNVHSDLTLQKDRKTLALKKGWAFPRRVYFNGNPCVMPSPESYPYLPNSA…
>St.DM.03G006820
MRTYLITLVGLLFVLFSYAAAYDPLDPNGNITIKWDVMSWTPDGYVAVVTMNNFQMYRHIMSPGWTLGWTWAKKEVIWTMIGAQATEQGDCSKFKGNIPHCCKKTPTVVDMLPGVPYNQQFTNCCKGGVLASWGQDPQSSVSAFQVSVGQAGTTNKTVKLPKNFTLLGPGPGYTCSPAKIVPPTKFFTADLRRKTQALMTWNVTCTYSQFVAQKHPKCCVSLSTFYNETITSCPSCACGCENKHKCIKSDSKLLSMVGVNTPRKRQCTITTVHTTYVPR*
>St.DM.03G006810
MKFFRSPSKLNATSVLLLLFFCYYSTDAFDAFDPNGNITIKWDVISWTPDGYVAVVTINNFQQYRHIQPPGWSLKWTWEKDEDPTVIDLLPETPHNQQIANCCKGGVVNSWGHDPSNSISSFQLSVGSAGTTNNTVRIPKNFTLNAPGPGYTCGPAKIVKPTKFITPDGGRVTQAMMTWNVTCTYSQFMAQNKPTCCVSISSLYNDTIVPCPTCSCGCKNNGTKPGSCVEEEKPHLASIVSDHGKNNFTPLVQCTDHMCPVGIHWHVTLNYKDYWRVKITITNFNYHMNYSQWNLIVQHSNLDNITQVFNINYKSLTPYGDQINDTAMLWGVKSSNDLLVQPGPSGNVQFELLLRKDTSNLTLDKGWAFPRRVYFNGDNCIMPPSEAYPHLSNDVSAMP…
>St.DM.03G029020
MESNIFWNSYTIILLVLCSGAAAYDALDPKGNITIKWDLISWTPDGYVAVVTMNNFQMYRPITSPGWTLGWTWAKNEVIWAMMGAQATDQGDCSKFRGNIPHSCEKKPAIVDLMPNTPYNQQIANCCTGGVMASMGKDPSAALSAFQISVGSAGNTNTTVKLPKNFTLVAPGGGYTCGPAKIIRPTRFVKNDGLQVTQAMMTWRVICTYSQFLDSPKPTCCVSLSSFHNASITPCPSCSCGCRNSSNCVMKTLSGKGVNVRKAELQCTKHMCPINVHWHVKSNYNKYWSVKMTITNFNYRFNYTQWTLIVQHPNLSNATQVSSFSYKRLMPNLSTNDTALFYGRKPYTDVLMQAGPKGNVHSDLTLEKDGKTIAPFPRRVYFNGNLCVMPSPDSYPFLP…
>St.DM.01G050630
NKFELDKTLDSALKTIPRDRHGKMSKEYLRVALDVLAPSAGLPPIGAVDQMDKVIQEVCKMLDADDGKMVKEEEFKKLLTEILGSMMLQLEGNPVSVSTNSVVHEPLASSSTLLQPPSISEIMLCDVALLILTGWIASSTFNQRKDHGLDQWTRMFSPDVVLQARITIQNYYKYRHIEKLGWQLGWTWAANEVIWSMSGAFATQQGNCSAFKSEIPHCCKKNPIIVDLAPEAPPEKRLDGCCHGGLLAASAINPSNSSASFEMKVGNIRGNYTTHKPLNPTLMAPGPGYTCDEFIDTDPTTSLVIEGQRQEQVIRTWKSTCTYSTFLANNSPTCCVSLSTFYNPEVTPCNLCSCGCKLADNEAKSCIGQSSSSPYERELLQCTDHMCPLRVHWHIKKNY…
>St.DM.01G020300
FAGFPAADLKTAIETAGDTTQTTAQIKIVGTQFGVGSPNVPMPSNISLENDGFICPKPSMQGKSVMQVCCIKDEKFKTNLTLGEKFSPRQDGDLTIMYDILRTYDSNYWAQVTIANHNPLGRLDNWKLSWDWMKDEFIWEMKGAYPSVVDTSECVFGPQAKFYQNLDFSTGLNCQRRPTLIDLPLEKTNDTKLGMIPFCCRNGTILPPAMDPSKSVSAFQMNVFKMPPDLNRSSFTPPQNWKIEGRLNPDYKCGPPVRVSPTQVPDPSGLLPATSVFASWQVVCNITQPKGASPRCCVSFSAFYNESIIPCPTCACGCPSNTGRTCSTKAPALLLPSQALLVPFDNRTKMSLAWADINHLPVSNPLPCGDNCGVSINWHLFTDYRGGWSARITIFNWED…
>St.DM.01G042770
MINFSYDADGYDPMDPMGNITIRWDVTTSTEVNHQIRVSIFNYQLFRHVEQPGWKLSWDWHGKEVIWQMWGAETTEQGDCSAIKGDTPPHCCLKEPVILDLLPGAPYNKQVANCCKGGVLTSLTQDPEKYVSSFEMSIGSALNDGSGPRMPENFTLGIPGYTCGVAVKIPPTKFHEDQGRRQTQAVATWDVICSYSQFRASSSPACCVSLSAFYSETIVPCSVCSCGCQGQRGAAQCVKRGEVPPVLQLGHNEPPTPILECTRHMCPIQVHWHVKQSYREYWRVKMTIRNLNLVRNYSQWNLVVLHPNLRSITQVFSFDYMPLDQYGDINDTGMFYGIKYYNDMLLQAGRSGVVQSELLLHKDAGIFTFNEGWMFPRKISFNGYECVLPSPDKYPMLPN…
>St.DM.11G015280
MWMNVAAAYDPLDPNGNITIKWDVMSWTPDGYVAVVTMNNFQMYRHIMSPGWTLGWTWAKKEVIWTMIGAQATEQGDCSKFKGNIPHCCKKTPTVVDMLPGVPYNQQFTNCCKVSVGQAGTTNKTVKLPKNFTLLGPGPGYTCSPAKIVPPTKFFTADLRRKTQALMTWNVTCTYSQFVAQKHPKCCVSLSTFYNETITSCPSCACGCENKHKCIKSDSKLLSMVGVNTPRKDNAPLLQCTQHMCPVRIHWHVKLNYKEYWRVKITLTNFNYRVNYTQWTLVAQHPNLNNVTQVFSFDYKPLVPYQSINDTGMFYGMKFYNDLLMEAGPAGNVQSEVLLQKDKDTFTLKQGWAFPRKVYFNGDECMLPPPDTYPYLPNFAHQNLVAFSTLFCSMLLILL…
>St.DM.11G015290
MKFFRSPSKLNATSVLLLLFFCYYSTDAFDAFDPNGNITIKWDVISWTPDGYVAVVTINNFQQYRHIQPPGWSLKWTWAKDEVIWSMLGSQTTEQGNCSKFKGDIPHCCKKDPTVIDLLPETPHNQQIANCCKGGVVNSWGQDPSNSISSFQLSVGSAGTTNNTVRIPKNFTLNAPGPGYTCGPAKIVKPTKFFTPDGRRVTQAMMTWNVTCTYSQFMAQNKPTCCVSISSLYNDTIVPCPTCSCGCKNNGTKPGSCVAAEKPHLASIVSDHGKNNFTPLVQCTDHMCPVGIHWHVTLNYKDYWRVKITITNFNYHMNYSQWNLIVQHSNLDNITQVFNINYKSLTPYGDQINDTAMLWGVKSSNDLLVQPGPSGNVQFELLLRKDTSNLTLDKGWAFP…
>St.DM.10G001610
LAGFPQADLKTAIDTAGDFTQMAAQVKIKGTQFGVPTKSTPMPKSINLLNDGYKCPAPKKFKTFMQMCCKKDPKFKPKNTSIKFMERQNGDLSFTYDVLSAFENKYQAQVTIDNISPLGRLDRWNLTWEWMRNEFIYSMKGAYTHKKDPSECIYGPQGQYYKDFDFSVVMSCQKKPVISDLPPEMENNDKLGKLPFCCKNGALLPTTMNGTKARSIFQMEVFKLPPDMNRTALYPPQNWKIEGRVNPSYKCGPPIRVDPTGFPDPSKIGITLNAVASWQITCNISRPQPKQAKCCVSFSAFYTDSVVPCNTCACGCEQTSKCDGNAKPLPLPAQALLVPFQDREKLAKEWNRIKHLGAMPNKLPCPDNCGVSINWHLESNYKTGWTARMTLFNWGNDPF…

## Sheet: Table S6
Table S6. The prediction of protein signal peptides using SignalP4
>HORVU.MOR	EX.r3.2HG0	184980
# Measure	Position	Value	Cutoff	signal peptide?
max. C	49	0.155
max. Y	49	0.133
max. S	2	0.186
mean S	1-48	0.119
D	1-48	0.125	0.45	NO
>HORVU.MOR	EX.r3.7HG0	657070
# Measure	Position	Value	Cutoff	signal peptide?
max. C	31	0.837
max. Y	31	0.861
max. S	21	0.968
mean S	1-35	0.888
D	1-35	0.876	0.45	YES
>HORVU.MOR	EX.r3.5HG0	511330
# Measure	Position	Value	Cutoff	signal peptide?
max. C	36	0.748
max. Y	36	0.794
max. S	22	0.955
mean S	1-35	0.822
D	1-35	0.809	0.45	YES
>HORVU.MOR	EX.r3.5HG0	446040	.CDS1
# Measure	Position	Value	Cutoff	signal peptide?
max. C	24	0.865
max. Y	24	0.896
max. S	15	0.96
mean S	1-36	0.925
D	1-36	0.912	0.45	YES
>HORVU.MOR	EX.r3.2HG0	127260
# Measure	Position	Value	Cutoff	signal peptide?
max. C	24	0.67
max. Y	24	0.78
max. S	14	0.972
mean S	1-30	0.909
D	1-30	0.85	0.45	YES
>HORVU.MOR	EX.r3.2HG0	127250
# Measure	Position	Value	Cutoff	signal peptide?
max. C	34	0.826
max. Y	34	0.867
max. S	21	0.994
mean S	1-33	0.919
D	1-33	0.895	0.45	YES
>HORVU.MOR	EX.r3.5HG0	486130
# Measure	Position	Value	Cutoff	signal peptide?
max. C	27	0.737
max. Y	27	0.836
max. S	16	0.981
mean S	1-39	0.949
D	1-39	0.897	0.45	YES
>HORVU.MOR	EX.r3.4HG0	343610
# Measure	Position	Value	Cutoff	signal peptide?
max. C	33	0.869
max. Y	33	0.892
max. S	11	0.995
mean S	1-32	0.933
D	1-32	0.914	0.45	YES
>HORVU.MOR	EX.r3.3HG0	226220
# Measure	Position	Value	Cutoff	signal peptide?
max. C	23	0.834
max. Y	23	0.878
max. S	13	0.967
mean S	1-30	0.925
D	1-30	0.904	0.45	YES
>HORVU.MOR	EX.r3.5HG0	511400
# Measure	Position	Value	Cutoff	signal peptide?
max. C	36	0.777
max. Y	36	0.805
max. S	22	0.937
mean S	1-35	0.813
D	1-35	0.809	0.45	YES
>HORVU.MOR	EX.r3.4HG0	383400	.CDS1
# Measure	Position	Value	Cutoff	signal peptide?
max. C	25	0.78
max. Y	25	0.849
max. S	19	0.954
mean S	1-31	0.923
D	1-31	0.889	0.45	YES
>HORVU.MOR	EX.r3.6HG0	627960
# Measure	Position	Value	Cutoff	signal peptide?
max. C	26	0.796
max. Y	26	0.842
max. S	14	0.977
mean S	1-32	0.896
D	1-32	0.871	0.45	YES
>HORVU.MOR	EX.r3.2HG0	109410	.CDS1
# Measure	Position	Value	Cutoff	signal peptide?
max. C	19	0.856
max. Y	19	0.894
max. S	14	0.978
mean S	1-28	0.941
D	1-28	0.919	0.45	YES

## Sheet: Table S7
Table S7. The prediction of protein TMHs
# HORVU.MOREX.r3.2HG0184980.1 Number of predicted TMHs: 1
# HORVU.MOREX.r3.2HG0184980.1 Exp number of AAs in TMHs: 24.9378199999999
# HORVU.MOREX.r3.2HG0184980.1 Exp number, first 60 AAs: 0.11721
# HORVU.MOREX.r3.2HG0184980.1 Total prob of N-in: 0.92352
HORVU.MOREX.r3.2HG0184980.1	TMHMM2.0	inside	1 83
HORVU.MOREX.r3.2HG0184980.1	TMHMM2.0	TMhelix	84 106
HORVU.MOREX.r3.2HG0184980.1	TMHMM2.0	outside	107 528
# HORVU.MOREX.r3.7HG0657070.1 Number of predicted TMHs: 0
# HORVU.MOREX.r3.7HG0657070.1 Exp number of AAs in TMHs: 25.2943
# HORVU.MOREX.r3.7HG0657070.1 Exp number, first 60 AAs: 8.42854999999999
# HORVU.MOREX.r3.7HG0657070.1 Total prob of N-in: 0.49157
HORVU.MOREX.r3.7HG0657070.1	TMHMM2.0	outside	1 672
# HORVU.MOREX.r3.5HG0511330.1 Number of predicted TMHs: 0
# HORVU.MOREX.r3.5HG0511330.1 Exp number of AAs in TMHs: 21.275
# HORVU.MOREX.r3.5HG0511330.1 Exp number, first 60 AAs: 8.96084
# HORVU.MOREX.r3.5HG0511330.1 Total prob of N-in: 0.40198
HORVU.MOREX.r3.5HG0511330.1	TMHMM2.0	outside	1 457
# HORVU.MOREX.r3.5HG0446040.1.CDS1 Number of predicted TMHs: 1
# HORVU.MOREX.r3.5HG0446040.1.CDS1 Exp number of AAs in TMHs: 21.59683
# HORVU.MOREX.r3.5HG0446040.1.CDS1 Exp number, first 60 AAs: 12.70261
# HORVU.MOREX.r3.5HG0446040.1.CDS1 Total prob of N-in: 0.66604
# HORVU.MOREX.r3.5HG0446040.1.CDS1 POSSIBLE N-term signal sequence
HORVU.MOREX.r3.5HG0446040.1.CDS1	TMHMM2.0	inside	1 6
HORVU.MOREX.r3.5HG0446040.1.CDS1	TMHMM2.0	TMhelix	7 24
HORVU.MOREX.r3.5HG0446040.1.CDS1	TMHMM2.0	outside	25 450
# HORVU.MOREX.r3.2HG0127260.1 Number of predicted TMHs: 1
# HORVU.MOREX.r3.2HG0127260.1 Exp number of AAs in TMHs: 29.81531
# HORVU.MOREX.r3.2HG0127260.1 Exp number, first 60 AAs: 15.39969
# HORVU.MOREX.r3.2HG0127260.1 Total prob of N-in: 0.76151
# HORVU.MOREX.r3.2HG0127260.1 POSSIBLE N-term signal sequence
HORVU.MOREX.r3.2HG0127260.1	TMHMM2.0	inside	1 6
HORVU.MOREX.r3.2HG0127260.1	TMHMM2.0	TMhelix	7 24
HORVU.MOREX.r3.2HG0127260.1	TMHMM2.0	outside	25 444
# HORVU.MOREX.r3.2HG0127250.1 Number of predicted TMHs: 0
# HORVU.MOREX.r3.2HG0127250.1 Exp number of AAs in TMHs: 25.64558
# HORVU.MOREX.r3.2HG0127250.1 Exp number, first 60 AAs: 12.01351
# HORVU.MOREX.r3.2HG0127250.1 Total prob of N-in: 0.54601
# HORVU.MOREX.r3.2HG0127250.1 POSSIBLE N-term signal sequence
HORVU.MOREX.r3.2HG0127250.1	TMHMM2.0	outside	1 452
# HORVU.MOREX.r3.5HG0486130.1 Number of predicted TMHs: 0
# HORVU.MOREX.r3.5HG0486130.1 Exp number of AAs in TMHs: 11.38818
# HORVU.MOREX.r3.5HG0486130.1 Exp number, first 60 AAs: 10.37448
# HORVU.MOREX.r3.5HG0486130.1 Total prob of N-in: 0.48693
# HORVU.MOREX.r3.5HG0486130.1 POSSIBLE N-term signal sequence
HORVU.MOREX.r3.5HG0486130.1	TMHMM2.0	outside	1 444
# HORVU.MOREX.r3.4HG0343610.1 Number of predicted TMHs: 2
# HORVU.MOREX.r3.4HG0343610.1 Exp number of AAs in TMHs: 40.13465
# HORVU.MOREX.r3.4HG0343610.1 Exp number, first 60 AAs: 17.74491
# HORVU.MOREX.r3.4HG0343610.1 Total prob of N-in: 0.82507
# HORVU.MOREX.r3.4HG0343610.1 POSSIBLE N-term signal sequence
HORVU.MOREX.r3.4HG0343610.1	TMHMM2.0	inside	1 4
HORVU.MOREX.r3.4HG0343610.1	TMHMM2.0	TMhelix	5 27
HORVU.MOREX.r3.4HG0343610.1	TMHMM2.0	outside	28 433
HORVU.MOREX.r3.4HG0343610.1	TMHMM2.0	TMhelix	434 456
HORVU.MOREX.r3.4HG0343610.1	TMHMM2.0	inside	457 463
# HORVU.MOREX.r3.3HG0226220.1 Number of predicted TMHs: 0
# HORVU.MOREX.r3.3HG0226220.1 Exp number of AAs in TMHs: 18.49038
# HORVU.MOREX.r3.3HG0226220.1 Exp number, first 60 AAs: 3.83893
# HORVU.MOREX.r3.3HG0226220.1 Total prob of N-in: 0.19686
HORVU.MOREX.r3.3HG0226220.1	TMHMM2.0	outside	1 449
# HORVU.MOREX.r3.5HG0511400.1 Number of predicted TMHs: 0
# HORVU.MOREX.r3.5HG0511400.1 Exp number of AAs in TMHs: 12.24555
# HORVU.MOREX.r3.5HG0511400.1 Exp number, first 60 AAs: 11.93466
# HORVU.MOREX.r3.5HG0511400.1 Total prob of N-in: 0.44368
# HORVU.MOREX.r3.5HG0511400.1 POSSIBLE N-term signal sequence
HORVU.MOREX.r3.5HG0511400.1	TMHMM2.0	outside	1 222
# HORVU.MOREX.r3.4HG0383400.1.CDS1 Number of predicted TMHs: 2
# HORVU.MOREX.r3.4HG0383400.1.CDS1 Exp number of AAs in TMHs: 43.04379
# HORVU.MOREX.r3.4HG0383400.1.CDS1 Exp number, first 60 AAs: 19.9496
# HORVU.MOREX.r3.4HG0383400.1.CDS1 Total prob of N-in: 0.77558
# HORVU.MOREX.r3.4HG0383400.1.CDS1 POSSIBLE N-term signal sequence
HORVU.MOREX.r3.4HG0383400.1.CDS1	TMHMM2.0	inside	1 1
HORVU.MOREX.r3.4HG0383400.1.CDS1	TMHMM2.0	TMhelix	2 24
HORVU.MOREX.r3.4HG0383400.1.CDS1	TMHMM2.0	outside	25 648
HORVU.MOREX.r3.4HG0383400.1.CDS1	TMHMM2.0	TMhelix	649 671
HORVU.MOREX.r3.4HG0383400.1.CDS1	TMHMM2.0	inside	672 673
# HORVU.MOREX.r3.6HG0627960.1 Number of predicted TMHs: 0
# HORVU.MOREX.r3.6HG0627960.1 Exp number of AAs in TMHs: 16.03625
# HORVU.MOREX.r3.6HG0627960.1 Exp number, first 60 AAs: 5.89605
# HORVU.MOREX.r3.6HG0627960.1 Total prob of N-in: 0.28705
HORVU.MOREX.r3.6HG0627960.1	TMHMM2.0	outside	1 447
# HORVU.MOREX.r3.2HG0109410.1.CDS1 Number of predicted TMHs: 1
# HORVU.MOREX.r3.2HG0109410.1.CDS1 Exp number of AAs in TMHs: 27.89835
# HORVU.MOREX.r3.2HG0109410.1.CDS1 Exp number, first 60 AAs: 7.48151
# HORVU.MOREX.r3.2HG0109410.1.CDS1 Total prob of N-in: 0.35006
HORVU.MOREX.r3.2HG0109410.1.CDS1	TMHMM2.0	outside	1 641
HORVU.MOREX.r3.2HG0109410.1.CDS1	TMHMM2.0	TMhelix	642 664
HORVU.MOREX.r3.2HG0109410.1.CDS1	TMHMM2.0	inside	665 665

## Sheet: Table S8
Table S8. The Prediction of amino acid hydrophobicity of HvCOBL protein
	HORVU.MOREX.r3.2HG0184980.1								HORVU.MOREX.r3.7HG0657070.1
	HORVU.MOREX.r3.5HG0511330.1								HORVU.MOREX.r3.5HG0446040.1.CDS1
	HORVU.MOREX.r3.2HG0127260.1								HORVU.MOREX.r3.2HG0127250.1
	HORVU.MOREX.r3.5HG0486130.1								HORVU.MOREX.r3.4HG0343610.1
	HORVU.MOREX.r3.3HG0226220.1								HORVU.MOREX.r3.5HG0511400.1
	HORVU.MOREX.r3.4HG0383400.1.CDS1								HORVU.MOREX.r3.6HG0627960.1
	HORVU.MOREX.r3.2HG0109410.1.CDS1

## Sheet: Table S9
Table S9 Prediction of subcellular localization of HvCOBL protein
Prediction results of WoLF PSORT
Gene ID	plas:	extr:	chlo:	cyto:	E.R.:	golg	mito:	vacu	nucl
>HORVU.MOREX.r3.2HG0109410.1.CDS1	8	1	1	1	0	0	0	2	0
>HORVU.MOREX.r3.2HG0127250.1	0	1	1	0	0	4	0	7	0
>HORVU.MOREX.r3.2HG0127260.1	6	1	1	0	0	0	0	4	1
>HORVU.MOREX.r3.2HG0184980.1	8	0	1	0	2	0	0	1	1
>HORVU.MOREX.r3.3HG0226220.1	6	0	0	1	3	0	0	3	0
>HORVU.MOREX.r3.4HG0343610.1	5.5	0	0	0	0	4.5	0	3	0
>HORVU.MOREX.r3.4HG0383400.1.CDS1	0	5	1	0	0	2	1	3	1
>HORVU.MOREX.r3.5HG0446040.1.CDS1	6	0	0	1	2	0	0	4	0
>HORVU.MOREX.r3.5HG0486130.1	7.5	0	0	0	0	2.5	0	3	0
>HORVU.MOREX.r3.5HG0511330.1	2.5	1	2	2.5	3.5	0	0	1	2
>HORVU.MOREX.r3.5HG0511400.1	1	5	6	1	0	0	0	0	0
>HORVU.MOREX.r3.6HG0627960.1	0	8	0	0	3.5	2	0	0	0
>HORVU.MOREX.r3.7HG0657070.1	6.5	0	0	0	3	3.5	0	0	0
Data from WoLF PSORT indicates the probability of protein localization in different organelles
Prediction results of Plant-mPLoc
Gene ID	subcellular localization
HORVU.MOREX.r3.2HG0184980.1	Cell membrane.
HORVU.MOREX.r3.7HG0657070.1	Cell membrane.
HORVU.MOREX.r3.5HG0511330.1	Cell membrane.
HORVU.MOREX.r3.5HG0446040.1.CDS1	Cell membrane.
HORVU.MOREX.r3.2HG0127260.1	Cell membrane.
HORVU.MOREX.r3.2HG0127250.1	Cell membrane.
HORVU.MOREX.r3.5HG0486130.1	Cell membrane.
HORVU.MOREX.r3.4HG0343610.1	Cell membrane.
HORVU.MOREX.r3.3HG0226220.1	Cell membrane.
HORVU.MOREX.r3.5HG0511400.1	Cell membrane.
HORVU.MOREX.r3.4HG0383400.1.CDS1	Cell membrane.
HORVU.MOREX.r3.6HG0627960.1	Cell membrane.
HORVU.MOREX.r3.2HG0109410.1.CDS1	Cell membrane.
Prediction results of CELLO
Gene ID	Extracellular	PlasmaMembrane	Lysosomal	Nuclear	Peroxisomal	Mitochondrial	Vacuole	Chloroplast	Cytoplasmic	Golgi	ER	Cytoskeletal
HORVU.MOREX.r3.2HG0184980.1	2.203 *	1.787 *	0.813	0.051	0.033	0.030	0.028	0.019	0.019	0.010	0.005	0.003
HORVU.MOREX.r3.7HG0657070.1	1.195 *	0.842	1.178 *	0.108	0.170	0.288	0.053	0.992	0.133	0.017	0.012	0.012
HORVU.MOREX.r3.5HG0511330.1	2.006 *	0.857	1.807 *	0.210	0.011	0.018	0.039	0.028	0.011	0.004	0.005	0.004
HORVU.MOREX.r3.5HG0446040.1.CDS1	1.308	1.000	2.526 *	0.069	0.010	0.017	0.027	0.011	0.022	0.004	0.004	0.003
HORVU.MOREX.r3.2HG0127260.1	2.231 *	1.239	1.300	0.060	0.030	0.021	0.048	0.047	0.010	0.004	0.007	0.003
HORVU.MOREX.r3.2HG0127250.1	2.133 *	0.760	1.918 *	0.035	0.033	0.016	0.041	0.035	0.012	0.009	0.006	0.003
HORVU.MOREX.r3.5HG0486130.1	1.689 *	0.806	2.314 *	0.118	0.028	0.009	0.005	0.015	0.008	0.003	0.004	0.001
HORVU.MOREX.r3.4HG0343610.1	1.793 *	0.902	2.163 *	0.018	0.025	0.021	0.029	0.011	0.023	0.005	0.006	0.004
HORVU.MOREX.r3.3HG0226220.1	1.421	0.932	2.460 *	0.080	0.011	0.015	0.048	0.010	0.014	0.003	0.004	0.002
HORVU.MOREX.r3.5HG0511400.1	4.071 *	0.551	0.099	0.043	0.013	0.038	0.025	0.084	0.057	0.005	0.010	0.004
HORVU.MOREX.r3.4HG0383400.1.CDS1	1.974 *	1.099	1.516 *	0.026	0.029	0.041	0.060	0.176	0.036	0.020	0.013	0.009
HORVU.MOREX.r3.6HG0627960.1	2.412 *	0.745	1.563	0.112	0.025	0.024	0.036	0.047	0.015	0.006	0.010	0.005
HORVU.MOREX.r3.2HG0109410.1.CDS1	1.888 *	1.649 *	0.467	0.078	0.110	0.103	0.224	0.221	0.110	0.036	0.098	0.014

## Sheet: Table S10
Table S10.The information of cis-acting elements on the promoter
Transcript Name	Base position(5')	Base position(3')	Name of cis-acting elements
transcript:HORVU.MOREX.r3.4HG0343610.1	111	85	auxin-responsive element
transcript:HORVU.MOREX.r3.7HG0657070.1	554	528	auxin-responsive element
transcript:HORVU.MOREX.r3.2HG0127260.1	749	723	auxin-responsive element
transcript:HORVU.MOREX.r3.5HG0511400.1	910	884	auxin-responsive element
transcript:HORVU.MOREX.r3.5HG0511400.1	1098	1072	auxin-responsive element
transcript:HORVU.MOREX.r3.4HG0343610.1	1290	1264	auxin-responsive element
transcript:HORVU.MOREX.r3.4HG0383400.1	1476	1450	auxin-responsive element
transcript:HORVU.MOREX.r3.5HG0446040.1	1610	1584	auxin-responsive element
transcript:HORVU.MOREX.r3.7HG0657070.1	1739	1713	auxin-responsive element
transcript:HORVU.MOREX.r3.7HG0657070.1	1749	1723	auxin-responsive element
transcript:HORVU.MOREX.r3.5HG0446040.1	303	274.5	cis-acting element involved in cell cycle regulation
transcript:HORVU.MOREX.r3.2HG0127250.1	408	379.5	cis-acting element involved in cell cycle regulation
transcript:HORVU.MOREX.r3.2HG0127250.1	51	22	cis-acting element involved in defense and stress responsiveness
transcript:HORVU.MOREX.r3.2HG0127260.1	165	136	cis-acting element involved in defense and stress responsiveness
transcript:HORVU.MOREX.r3.2HG0127250.1	840	811	cis-acting element involved in defense and stress responsiveness
transcript:HORVU.MOREX.r3.6HG0627960.1	907	878	cis-acting element involved in defense and stress responsiveness
transcript:HORVU.MOREX.r3.7HG0657070.1	331	304	cis-acting element involved in gibberellin-responsiveness
transcript:HORVU.MOREX.r3.7HG0657070.1	411	384	cis-acting element involved in gibberellin-responsiveness
transcript:HORVU.MOREX.r3.5HG0511330.1	452	425	cis-acting element involved in gibberellin-responsiveness
transcript:HORVU.MOREX.r3.5HG0446040.1	369	343	cis-acting element involved in low-temperature responsiveness
transcript:HORVU.MOREX.r3.2HG0109410.1	476	450	cis-acting element involved in low-temperature responsiveness
transcript:HORVU.MOREX.r3.7HG0657070.1	547	521	cis-acting element involved in low-temperature responsiveness
transcript:HORVU.MOREX.r3.2HG0127250.1	683	657	cis-acting element involved in low-temperature responsiveness
transcript:HORVU.MOREX.r3.5HG0511400.1	1115	1089	cis-acting element involved in low-temperature responsiveness
transcript:HORVU.MOREX.r3.2HG0127260.1	1224	1198	cis-acting element involved in low-temperature responsiveness
transcript:HORVU.MOREX.r3.4HG0343610.1	1527	1501	cis-acting element involved in low-temperature responsiveness
transcript:HORVU.MOREX.r3.4HG0383400.1	1782	1756	cis-acting element involved in low-temperature responsiveness
transcript:HORVU.MOREX.r3.5HG0511400.1	228	199	cis-acting element involved in salicylic acid responsiveness
transcript:HORVU.MOREX.r3.5HG0511330.1	283	254	cis-acting element involved in salicylic acid responsiveness
transcript:HORVU.MOREX.r3.6HG0627960.1	776	747	cis-acting element involved in salicylic acid responsiveness
transcript:HORVU.MOREX.r3.6HG0627960.1	1303	1274	cis-acting element involved in salicylic acid responsiveness
transcript:HORVU.MOREX.r3.2HG0109410.1	1480	1451	cis-acting element involved in salicylic acid responsiveness
transcript:HORVU.MOREX.r3.2HG0109410.1	1660	1631	cis-acting element involved in salicylic acid responsiveness
transcript:HORVU.MOREX.r3.2HG0127250.1	26	10	cis-acting element involved in the abscisic acid responsiveness
transcript:HORVU.MOREX.r3.2HG0127250.1	27	12	cis-acting element involved in the abscisic acid responsiveness
transcript:HORVU.MOREX.r3.2HG0127260.1	92	67	cis-acting element involved in the abscisic acid responsiveness
transcript:HORVU.MOREX.r3.5HG0511400.1	105	76	cis-acting element involved in the abscisic acid responsiveness
transcript:HORVU.MOREX.r3.3HG0226220.1	255	230	cis-acting element involved in the abscisic acid responsiveness
transcript:HORVU.MOREX.r3.2HG0109410.1	316	287	cis-acting element involved in the abscisic acid responsiveness
transcript:HORVU.MOREX.r3.2HG0109410.1	318	293	cis-acting element involved in the abscisic acid responsiveness
transcript:HORVU.MOREX.r3.5HG0511330.1	523	498	cis-acting element involved in the abscisic acid responsiveness
transcript:HORVU.MOREX.r3.6HG0627960.1	631	605	cis-acting element involved in the abscisic acid responsiveness
transcript:HORVU.MOREX.r3.6HG0627960.1	632	607	cis-acting element involved in the abscisic acid responsiveness
transcript:HORVU.MOREX.r3.5HG0446040.1	660	635	cis-acting element involved in the abscisic acid responsiveness
transcript:HORVU.MOREX.r3.5HG0511400.1	833	807	cis-acting element involved in the abscisic acid responsiveness
transcript:HORVU.MOREX.r3.5HG0511400.1	834	809	cis-acting element involved in the abscisic acid responsiveness
transcript:HORVU.MOREX.r3.7HG0657070.1	863	838	cis-acting element involved in the abscisic acid responsiveness
transcript:HORVU.MOREX.r3.2HG0127260.1	919	892	cis-acting element involved in the abscisic acid responsiveness
transcript:HORVU.MOREX.r3.2HG0127250.1	947	921	cis-acting element involved in the abscisic acid responsiveness
transcript:HORVU.MOREX.r3.2HG0127250.1	948	923	cis-acting element involved in the abscisic acid responsiveness
transcript:HORVU.MOREX.r3.2HG0184980.1	967	940	cis-acting element involved in the abscisic acid responsiveness
transcript:HORVU.MOREX.r3.5HG0486130.1	1083	1054	cis-acting element involved in the abscisic acid responsiveness
transcript:HORVU.MOREX.r3.4HG0383400.1	1091	1066	cis-acting element involved in the abscisic acid responsiveness
transcript:HORVU.MOREX.r3.7HG0657070.1	1099	1074	cis-acting element involved in the abscisic acid responsiveness
transcript:HORVU.MOREX.r3.5HG0446040.1	1119	1094	cis-acting element involved in the abscisic acid responsiveness
transcript:HORVU.MOREX.r3.5HG0446040.1	1141	1116	cis-acting element involved in the abscisic acid responsiveness
transcript:HORVU.MOREX.r3.5HG0446040.1	1170	1145	cis-acting element involved in the abscisic acid responsiveness
transcript:HORVU.MOREX.r3.5HG0446040.1	1189	1164	cis-acting element involved in the abscisic acid responsiveness
transcript:HORVU.MOREX.r3.4HG0383400.1	1236	1211	cis-acting element involved in the abscisic acid responsiveness
transcript:HORVU.MOREX.r3.5HG0511400.1	1306	1278	cis-acting element involved in the abscisic acid responsiveness
transcript:HORVU.MOREX.r3.5HG0511400.1	1307	1282	cis-acting element involved in the abscisic acid responsiveness
transcript:HORVU.MOREX.r3.7HG0657070.1	1342	1317	cis-acting element involved in the abscisic acid responsiveness
transcript:HORVU.MOREX.r3.5HG0446040.1	1345	1320	cis-acting element involved in the abscisic acid responsiveness
transcript:HORVU.MOREX.r3.4HG0343610.1	1372	1346	cis-acting element involved in the abscisic acid responsiveness
transcript:HORVU.MOREX.r3.4HG0343610.1	1373	1348	cis-acting element involved in the abscisic acid responsiveness
transcript:HORVU.MOREX.r3.2HG0127260.1	1507	1482	cis-acting element involved in the abscisic acid responsiveness
transcript:HORVU.MOREX.r3.2HG0184980.1	1532	1507	cis-acting element involved in the abscisic acid responsiveness
transcript:HORVU.MOREX.r3.2HG0127260.1	1585	1556	cis-acting element involved in the abscisic acid responsiveness
transcript:HORVU.MOREX.r3.2HG0127260.1	1587	1562	cis-acting element involved in the abscisic acid responsiveness
transcript:HORVU.MOREX.r3.4HG0383400.1	1589	1564	cis-acting element involved in the abscisic acid responsiveness
transcript:HORVU.MOREX.r3.5HG0446040.1	1596	1571	cis-acting element involved in the abscisic acid responsiveness
transcript:HORVU.MOREX.r3.5HG0446040.1	1663	1637	cis-acting element involved in the abscisic acid responsiveness
transcript:HORVU.MOREX.r3.5HG0446040.1	1664	1639	cis-acting element involved in the abscisic acid responsiveness
transcript:HORVU.MOREX.r3.3HG0226220.1	1724	1699	cis-acting element involved in the abscisic acid responsiveness
transcript:HORVU.MOREX.r3.2HG0127260.1	1942	1913	cis-acting element involved in the abscisic acid responsiveness
transcript:HORVU.MOREX.r3.2HG0127260.1	1945	1920	cis-acting element involved in the abscisic acid responsiveness
transcript:HORVU.MOREX.r3.2HG0109410.1	1973	1948	cis-acting element involved in the abscisic acid responsiveness
transcript:HORVU.MOREX.r3.5HG0446040.1	146	120	cis-acting regulatory element essential for the anaerobic induction
transcript:HORVU.MOREX.r3.2HG0127260.1	305	279	cis-acting regulatory element essential for the anaerobic induction
transcript:HORVU.MOREX.r3.2HG0184980.1	468	442	cis-acting regulatory element essential for the anaerobic induction
transcript:HORVU.MOREX.r3.7HG0657070.1	544	518	cis-acting regulatory element essential for the anaerobic induction
transcript:HORVU.MOREX.r3.2HG0127250.1	997	971	cis-acting regulatory element essential for the anaerobic induction
transcript:HORVU.MOREX.r3.5HG0511400.1	1106	1080	cis-acting regulatory element essential for the anaerobic induction
transcript:HORVU.MOREX.r3.4HG0383400.1	1225	1199	cis-acting regulatory element essential for the anaerobic induction
transcript:HORVU.MOREX.r3.4HG0383400.1	1397	1371	cis-acting regulatory element essential for the anaerobic induction
transcript:HORVU.MOREX.r3.7HG0657070.1	1539	1513	cis-acting regulatory element essential for the anaerobic induction
transcript:HORVU.MOREX.r3.5HG0511400.1	1595	1569	cis-acting regulatory element essential for the anaerobic induction
transcript:HORVU.MOREX.r3.5HG0511330.1	1622	1596	cis-acting regulatory element essential for the anaerobic induction
transcript:HORVU.MOREX.r3.4HG0343610.1	1686	1660	cis-acting regulatory element essential for the anaerobic induction
transcript:HORVU.MOREX.r3.2HG0184980.1	1783	1757	cis-acting regulatory element essential for the anaerobic induction
transcript:HORVU.MOREX.r3.2HG0109410.1	1969	1943	cis-acting regulatory element essential for the anaerobic induction
transcript:HORVU.MOREX.r3.2HG0127260.1	1696	1667	cis-acting regulatory element involved in circadian control
transcript:HORVU.MOREX.r3.7HG0657070.1	192	166	cis-acting regulatory element involved in light responsiveness
transcript:HORVU.MOREX.r3.3HG0226220.1	254	228	cis-acting regulatory element involved in light responsiveness
transcript:HORVU.MOREX.r3.2HG0109410.1	318	292	cis-acting regulatory element involved in light responsiveness
transcript:HORVU.MOREX.r3.5HG0486130.1	345	315	cis-acting regulatory element involved in light responsiveness
transcript:HORVU.MOREX.r3.5HG0511330.1	522	496	cis-acting regulatory element involved in light responsiveness
transcript:HORVU.MOREX.r3.6HG0627960.1	631	605	cis-acting regulatory element involved in light responsiveness
transcript:HORVU.MOREX.r3.6HG0627960.1	631	605	cis-acting regulatory element involved in light responsiveness
transcript:HORVU.MOREX.r3.5HG0446040.1	660	634	cis-acting regulatory element involved in light responsiveness
transcript:HORVU.MOREX.r3.4HG0343610.1	694	663	cis-acting regulatory element involved in light responsiveness
transcript:HORVU.MOREX.r3.5HG0511400.1	833	807	cis-acting regulatory element involved in light responsiveness
transcript:HORVU.MOREX.r3.5HG0511400.1	833	807	cis-acting regulatory element involved in light responsiveness
transcript:HORVU.MOREX.r3.7HG0657070.1	862	834	cis-acting regulatory element involved in light responsiveness
transcript:HORVU.MOREX.r3.7HG0657070.1	863	837	cis-acting regulatory element involved in light responsiveness
transcript:HORVU.MOREX.r3.2HG0127250.1	947	921	cis-acting regulatory element involved in light responsiveness
transcript:HORVU.MOREX.r3.2HG0127250.1	947	921	cis-acting regulatory element involved in light responsiveness
transcript:HORVU.MOREX.r3.5HG0486130.1	968	942	cis-acting regulatory element involved in light responsiveness
transcript:HORVU.MOREX.r3.5HG0446040.1	985	953	cis-acting regulatory element involved in light responsiveness
transcript:HORVU.MOREX.r3.5HG0446040.1	986	957	cis-acting regulatory element involved in light responsiveness
transcript:HORVU.MOREX.r3.2HG0127260.1	1038	1012	cis-acting regulatory element involved in light responsiveness
transcript:HORVU.MOREX.r3.7HG0657070.1	1043	1017	cis-acting regulatory element involved in light responsiveness
transcript:HORVU.MOREX.r3.4HG0343610.1	1064	1038	cis-acting regulatory element involved in light responsiveness
transcript:HORVU.MOREX.r3.4HG0383400.1	1090	1064	cis-acting regulatory element involved in light responsiveness
transcript:HORVU.MOREX.r3.7HG0657070.1	1099	1073	cis-acting regulatory element involved in light responsiveness
transcript:HORVU.MOREX.r3.5HG0446040.1	1119	1093	cis-acting regulatory element involved in light responsiveness
transcript:HORVU.MOREX.r3.5HG0486130.1	1122	1096	cis-acting regulatory element involved in light responsiveness
transcript:HORVU.MOREX.r3.5HG0446040.1	1140	1114	cis-acting regulatory element involved in light responsiveness
transcript:HORVU.MOREX.r3.5HG0446040.1	1169	1143	cis-acting regulatory element involved in light responsiveness
transcript:HORVU.MOREX.r3.5HG0446040.1	1189	1163	cis-acting regulatory element involved in light responsiveness
transcript:HORVU.MOREX.r3.4HG0383400.1	1235	1209	cis-acting regulatory element involved in light responsiveness
transcript:HORVU.MOREX.r3.5HG0511400.1	1306	1280	cis-acting regulatory element involved in light responsiveness
transcript:HORVU.MOREX.r3.7HG0657070.1	1342	1316	cis-acting regulatory element involved in light responsiveness
transcript:HORVU.MOREX.r3.5HG0446040.1	1345	1319	cis-acting regulatory element involved in light responsiveness
transcript:HORVU.MOREX.r3.2HG0127260.1	1359	1333	cis-acting regulatory element involved in light responsiveness
transcript:HORVU.MOREX.r3.4HG0343610.1	1372	1346	cis-acting regulatory element involved in light responsiveness
transcript:HORVU.MOREX.r3.4HG0343610.1	1372	1346	cis-acting regulatory element involved in light responsiveness
transcript:HORVU.MOREX.r3.6HG0627960.1	1394	1368	cis-acting regulatory element involved in light responsiveness
transcript:HORVU.MOREX.r3.3HG0226220.1	1403	1373	cis-acting regulatory element involved in light responsiveness
transcript:HORVU.MOREX.r3.2HG0127260.1	1507	1481	cis-acting regulatory element involved in light responsiveness
transcript:HORVU.MOREX.r3.2HG0184980.1	1532	1506	cis-acting regulatory element involved in light responsiveness
transcript:HORVU.MOREX.r3.2HG0127260.1	1587	1561	cis-acting regulatory element involved in light responsiveness
transcript:HORVU.MOREX.r3.4HG0383400.1	1589	1563	cis-acting regulatory element involved in light responsiveness
transcript:HORVU.MOREX.r3.5HG0446040.1	1595	1569	cis-acting regulatory element involved in light responsiveness
transcript:HORVU.MOREX.r3.5HG0486130.1	1647	1621	cis-acting regulatory element involved in light responsiveness
transcript:HORVU.MOREX.r3.2HG0127260.1	1660	1634	cis-acting regulatory element involved in light responsiveness
transcript:HORVU.MOREX.r3.5HG0446040.1	1663	1637	cis-acting regulatory element involved in light responsiveness
transcript:HORVU.MOREX.r3.5HG0446040.1	1663	1637	cis-acting regulatory element involved in light responsiveness
transcript:HORVU.MOREX.r3.3HG0226220.1	1723	1697	cis-acting regulatory element involved in light responsiveness
transcript:HORVU.MOREX.r3.2HG0109410.1	1739	1710	cis-acting regulatory element involved in light responsiveness
transcript:HORVU.MOREX.r3.2HG0127260.1	1944	1918	cis-acting regulatory element involved in light responsiveness
transcript:HORVU.MOREX.r3.2HG0109410.1	1973	1947	cis-acting regulatory element involved in light responsiveness
transcript:HORVU.MOREX.r3.2HG0184980.1	1309	1281	cis-acting regulatory element involved in seed-specific regulation
transcript:HORVU.MOREX.r3.4HG0383400.1	1335	1307	cis-acting regulatory element involved in seed-specific regulation
transcript:HORVU.MOREX.r3.4HG0343610.1	99	74	cis-acting regulatory element involved in the MeJA-responsiveness
transcript:HORVU.MOREX.r3.4HG0343610.1	99	74	cis-acting regulatory element involved in the MeJA-responsiveness
transcript:HORVU.MOREX.r3.2HG0127260.1	102	77	cis-acting regulatory element involved in the MeJA-responsiveness
transcript:HORVU.MOREX.r3.2HG0127260.1	102	77	cis-acting regulatory element involved in the MeJA-responsiveness
transcript:HORVU.MOREX.r3.7HG0657070.1	198	173	cis-acting regulatory element involved in the MeJA-responsiveness
transcript:HORVU.MOREX.r3.7HG0657070.1	198	173	cis-acting regulatory element involved in the MeJA-responsiveness
transcript:HORVU.MOREX.r3.3HG0226220.1	226	201	cis-acting regulatory element involved in the MeJA-responsiveness
transcript:HORVU.MOREX.r3.3HG0226220.1	226	201	cis-acting regulatory element involved in the MeJA-responsiveness
transcript:HORVU.MOREX.r3.5HG0446040.1	311	286	cis-acting regulatory element involved in the MeJA-responsiveness
transcript:HORVU.MOREX.r3.5HG0446040.1	311	286	cis-acting regulatory element involved in the MeJA-responsiveness
transcript:HORVU.MOREX.r3.4HG0383400.1	467	442	cis-acting regulatory element involved in the MeJA-responsiveness
transcript:HORVU.MOREX.r3.4HG0383400.1	467	442	cis-acting regulatory element involved in the MeJA-responsiveness
transcript:HORVU.MOREX.r3.4HG0343610.1	517	492	cis-acting regulatory element involved in the MeJA-responsiveness
transcript:HORVU.MOREX.r3.4HG0343610.1	517	492	cis-acting regulatory element involved in the MeJA-responsiveness
transcript:HORVU.MOREX.r3.5HG0511330.1	521	496	cis-acting regulatory element involved in the MeJA-responsiveness
transcript:HORVU.MOREX.r3.5HG0511330.1	521	496	cis-acting regulatory element involved in the MeJA-responsiveness
transcript:HORVU.MOREX.r3.4HG0343610.1	766	741	cis-acting regulatory element involved in the MeJA-responsiveness
transcript:HORVU.MOREX.r3.4HG0343610.1	766	741	cis-acting regulatory element involved in the MeJA-responsiveness
transcript:HORVU.MOREX.r3.4HG0383400.1	787	762	cis-acting regulatory element involved in the MeJA-responsiveness
transcript:HORVU.MOREX.r3.4HG0383400.1	787	762	cis-acting regulatory element involved in the MeJA-responsiveness
transcript:HORVU.MOREX.r3.4HG0343610.1	791	766	cis-acting regulatory element involved in the MeJA-responsiveness
transcript:HORVU.MOREX.r3.4HG0343610.1	791	766	cis-acting regulatory element involved in the MeJA-responsiveness
transcript:HORVU.MOREX.r3.5HG0511400.1	885	860	cis-acting regulatory element involved in the MeJA-responsiveness
transcript:HORVU.MOREX.r3.5HG0511400.1	885	860	cis-acting regulatory element involved in the MeJA-responsiveness
transcript:HORVU.MOREX.r3.4HG0343610.1	995	970	cis-acting regulatory element involved in the MeJA-responsiveness
transcript:HORVU.MOREX.r3.4HG0343610.1	995	970	cis-acting regulatory element involved in the MeJA-responsiveness
transcript:HORVU.MOREX.r3.5HG0511400.1	1018	993	cis-acting regulatory element involved in the MeJA-responsiveness
transcript:HORVU.MOREX.r3.5HG0511400.1	1018	993	cis-acting regulatory element involved in the MeJA-responsiveness
transcript:HORVU.MOREX.r3.5HG0511400.1	1027	1002	cis-acting regulatory element involved in the MeJA-responsiveness
transcript:HORVU.MOREX.r3.5HG0511400.1	1027	1002	cis-acting regulatory element involved in the MeJA-responsiveness
transcript:HORVU.MOREX.r3.2HG0127250.1	1047	1022	cis-acting regulatory element involved in the MeJA-responsiveness
transcript:HORVU.MOREX.r3.2HG0127250.1	1047	1022	cis-acting regulatory element involved in the MeJA-responsiveness
transcript:HORVU.MOREX.r3.5HG0486130.1	1057	1032	cis-acting regulatory element involved in the MeJA-responsiveness
transcript:HORVU.MOREX.r3.5HG0486130.1	1057	1032	cis-acting regulatory element involved in the MeJA-responsiveness
transcript:HORVU.MOREX.r3.7HG0657070.1	1101	1076	cis-acting regulatory element involved in the MeJA-responsiveness
transcript:HORVU.MOREX.r3.7HG0657070.1	1101	1076	cis-acting regulatory element involved in the MeJA-responsiveness
transcript:HORVU.MOREX.r3.2HG0127250.1	1142	1117	cis-acting regulatory element involved in the MeJA-responsiveness
transcript:HORVU.MOREX.r3.2HG0127250.1	1142	1117	cis-acting regulatory element involved in the MeJA-responsiveness
transcript:HORVU.MOREX.r3.6HG0627960.1	1158	1133	cis-acting regulatory element involved in the MeJA-responsiveness
transcript:HORVU.MOREX.r3.6HG0627960.1	1158	1133	cis-acting regulatory element involved in the MeJA-responsiveness
transcript:HORVU.MOREX.r3.7HG0657070.1	1199	1174	cis-acting regulatory element involved in the MeJA-responsiveness
transcript:HORVU.MOREX.r3.7HG0657070.1	1199	1174	cis-acting regulatory element involved in the MeJA-responsiveness
transcript:HORVU.MOREX.r3.5HG0446040.1	1347	1322	cis-acting regulatory element involved in the MeJA-responsiveness
transcript:HORVU.MOREX.r3.5HG0446040.1	1347	1322	cis-acting regulatory element involved in the MeJA-responsiveness
transcript:HORVU.MOREX.r3.4HG0343610.1	1369	1344	cis-acting regulatory element involved in the MeJA-responsiveness
transcript:HORVU.MOREX.r3.4HG0343610.1	1369	1344	cis-acting regulatory element involved in the MeJA-responsiveness
transcript:HORVU.MOREX.r3.2HG0184980.1	1534	1509	cis-acting regulatory element involved in the MeJA-responsiveness
transcript:HORVU.MOREX.r3.2HG0184980.1	1534	1509	cis-acting regulatory element involved in the MeJA-responsiveness
transcript:HORVU.MOREX.r3.4HG0383400.1	1583	1558	cis-acting regulatory element involved in the MeJA-responsiveness
transcript:HORVU.MOREX.r3.4HG0383400.1	1583	1558	cis-acting regulatory element involved in the MeJA-responsiveness
transcript:HORVU.MOREX.r3.4HG0383400.1	1591	1566	cis-acting regulatory element involved in the MeJA-responsiveness
transcript:HORVU.MOREX.r3.4HG0383400.1	1591	1566	cis-acting regulatory element involved in the MeJA-responsiveness
transcript:HORVU.MOREX.r3.5HG0511330.1	1643	1618	cis-acting regulatory element involved in the MeJA-responsiveness
transcript:HORVU.MOREX.r3.5HG0511330.1	1643	1618	cis-acting regulatory element involved in the MeJA-responsiveness
transcript:HORVU.MOREX.r3.2HG0127260.1	1657	1632	cis-acting regulatory element involved in the MeJA-responsiveness
transcript:HORVU.MOREX.r3.2HG0127260.1	1657	1632	cis-acting regulatory element involved in the MeJA-responsiveness
transcript:HORVU.MOREX.r3.4HG0383400.1	1659	1634	cis-acting regulatory element involved in the MeJA-responsiveness
transcript:HORVU.MOREX.r3.4HG0383400.1	1659	1634	cis-acting regulatory element involved in the MeJA-responsiveness
transcript:HORVU.MOREX.r3.4HG0343610.1	1678	1653	cis-acting regulatory element involved in the MeJA-responsiveness
transcript:HORVU.MOREX.r3.4HG0343610.1	1678	1653	cis-acting regulatory element involved in the MeJA-responsiveness
transcript:HORVU.MOREX.r3.3HG0226220.1	1727	1702	cis-acting regulatory element involved in the MeJA-responsiveness
transcript:HORVU.MOREX.r3.3HG0226220.1	1727	1702	cis-acting regulatory element involved in the MeJA-responsiveness
transcript:HORVU.MOREX.r3.2HG0109410.1	1785	1760	cis-acting regulatory element involved in the MeJA-responsiveness
transcript:HORVU.MOREX.r3.2HG0109410.1	1785	1760	cis-acting regulatory element involved in the MeJA-responsiveness
transcript:HORVU.MOREX.r3.2HG0127260.1	116	90	cis-acting regulatory element related to meristem expression
transcript:HORVU.MOREX.r3.2HG0184980.1	473	447	cis-acting regulatory element related to meristem expression
transcript:HORVU.MOREX.r3.2HG0127250.1	543	517	cis-acting regulatory element related to meristem expression
transcript:HORVU.MOREX.r3.4HG0343610.1	703	677	cis-acting regulatory element related to meristem expression
transcript:HORVU.MOREX.r3.5HG0511400.1	1673	1647	cis-acting regulatory element related to meristem expression
transcript:HORVU.MOREX.r3.5HG0511400.1	1812	1786	cis-acting regulatory element related to meristem expression
transcript:HORVU.MOREX.r3.2HG0184980.1	1878	1852	cis-acting regulatory element related to meristem expression
transcript:HORVU.MOREX.r3.5HG0486130.1	1895	1869	cis-acting regulatory element related to meristem expression
transcript:HORVU.MOREX.r3.4HG0343610.1	1914	1888	cis-acting regulatory element related to meristem expression
transcript:HORVU.MOREX.r3.2HG0109410.1	1979	1953	cis-acting regulatory element related to meristem expression
transcript:HORVU.MOREX.r3.7HG0657070.1	1148	1118	cis-acting regulatory element root specific
transcript:HORVU.MOREX.r3.5HG0486130.1	1210	1180	cis-acting regulatory element root specific
transcript:HORVU.MOREX.r3.6HG0627960.1	1178	1151	cis-regulatory element involved in endosperm expression
transcript:HORVU.MOREX.r3.2HG0127250.1	1815	1788	cis-regulatory element involved in endosperm expression
transcript:HORVU.MOREX.r3.5HG0446040.1	161	135	enhancer-like element involved in anoxic specific inducibility
transcript:HORVU.MOREX.r3.4HG0343610.1	794	768	enhancer-like element involved in anoxic specific inducibility
transcript:HORVU.MOREX.r3.6HG0627960.1	1172	1146	enhancer-like element involved in anoxic specific inducibility
transcript:HORVU.MOREX.r3.5HG0486130.1	1349	1323	enhancer-like element involved in anoxic specific inducibility
transcript:HORVU.MOREX.r3.4HG0343610.1	1501	1475	enhancer-like element involved in anoxic specific inducibility
transcript:HORVU.MOREX.r3.5HG0511330.1	1521	1495	enhancer-like element involved in anoxic specific inducibility
transcript:HORVU.MOREX.r3.4HG0343610.1	1635	1609	enhancer-like element involved in anoxic specific inducibility
transcript:HORVU.MOREX.r3.5HG0511330.1	1665	1639	enhancer-like element involved in anoxic specific inducibility
transcript:HORVU.MOREX.r3.5HG0511400.1	1685	1659	enhancer-like element involved in anoxic specific inducibility
transcript:HORVU.MOREX.r3.5HG0511400.1	1697	1671	enhancer-like element involved in anoxic specific inducibility
transcript:HORVU.MOREX.r3.4HG0343610.1	1790	1764	enhancer-like element involved in anoxic specific inducibility
transcript:HORVU.MOREX.r3.2HG0127260.1	1888	1862	enhancer-like element involved in anoxic specific inducibility
transcript:HORVU.MOREX.r3.4HG0343610.1	1980	1954	enhancer-like element involved in anoxic specific inducibility
transcript:HORVU.MOREX.r3.6HG0627960.1	1987	1961	enhancer-like element involved in anoxic specific inducibility
transcript:HORVU.MOREX.r3.7HG0657070.1	80	53	gibberellin-responsive element
transcript:HORVU.MOREX.r3.7HG0657070.1	885	858	gibberellin-responsive element
transcript:HORVU.MOREX.r3.5HG0486130.1	896	869	gibberellin-responsive element
transcript:HORVU.MOREX.r3.3HG0226220.1	1518	1491	gibberellin-responsive element
transcript:HORVU.MOREX.r3.6HG0627960.1	1619	1592	gibberellin-responsive element
transcript:HORVU.MOREX.r3.4HG0383400.1	1736	1709	gibberellin-responsive element
transcript:HORVU.MOREX.r3.4HG0343610.1	404	378	MYB binding site involved in drought-inducibility
transcript:HORVU.MOREX.r3.5HG0511400.1	516	490	MYB binding site involved in drought-inducibility
transcript:HORVU.MOREX.r3.4HG0383400.1	716	690	MYB binding site involved in drought-inducibility
transcript:HORVU.MOREX.r3.2HG0127260.1	766	740	MYB binding site involved in drought-inducibility
transcript:HORVU.MOREX.r3.5HG0511400.1	951	925	MYB binding site involved in drought-inducibility
transcript:HORVU.MOREX.r3.4HG0383400.1	962	936	MYB binding site involved in drought-inducibility
transcript:HORVU.MOREX.r3.2HG0127260.1	1033	1007	MYB binding site involved in drought-inducibility
transcript:HORVU.MOREX.r3.4HG0343610.1	1059	1033	MYB binding site involved in drought-inducibility
transcript:HORVU.MOREX.r3.4HG0383400.1	1269	1243	MYB binding site involved in drought-inducibility
transcript:HORVU.MOREX.r3.4HG0383400.1	1328	1302	MYB binding site involved in drought-inducibility
transcript:HORVU.MOREX.r3.2HG0109410.1	1498	1472	MYB binding site involved in drought-inducibility
transcript:HORVU.MOREX.r3.3HG0226220.1	1690	1664	MYB binding site involved in drought-inducibility
transcript:HORVU.MOREX.r3.2HG0184980.1	1853	1827	MYB binding site involved in drought-inducibility
transcript:HORVU.MOREX.r3.5HG0511400.1	442	415	MYB binding site involved in light responsiveness
transcript:HORVU.MOREX.r3.2HG0109410.1	643	616	MYB binding site involved in light responsiveness
transcript:HORVU.MOREX.r3.2HG0184980.1	704	677	MYB binding site involved in light responsiveness
